# Supplementary material for: Genes Contributing to Porphyromonas gingivalis Fitness in Abscess and Epithelial Cell Colonization Environments
Source: Front Cell Infect Microbiol. 2017 Aug 28;7:378. doi: 10.3389/fcimb.2017.00378 (PMC5581868; doi:10.3389/fcimb.2017.00378)
Supplement: Supplementary Table 3 — Contribution of P. gingivalis genes to fitness. [file Table3.XLSX]

## Sheet: all genes
Supplementary Table 3 Contribution of P. gingivalis genes to fitness
					TIGK vs Input							Mouse vs Input
Feature ID	Gene Name	Gene Description	Functional Annotation		Fold Change	Log2 Fold Change	p-value	Bonferroni	FDR p-value correction			Fold Change	Log2 Fold Change	p-value	Bonferroni	FDR p-value correction
PGN_0001	dnaA	chromosomal replication initiator protein DnaA	DNA metabolism		IE1		0.076	1	0.166			IE		0.033	1	0.068
PGN_0002		conserved hypothetical protein	unknown function		-156.056	-7.28592	0	0	0			ND		0	0	0
PGN_0003		conserved hypothetical protein	hypothetical proteins-Conserved		-167.273	-7.38606	0	0	0			-250.349	-7.9678	0	0	0
PGN_0004		putative nicotinate mononucleotide:5,6-dimethylbenzimidazole phosphoribosyltransferase	regulatory functions		-165.178	-7.36788	0	0	0			-346.098	-8.43504	0	0	0
PGN_0005		conserved hypothetical protein	hypothetical proteins-Conserved		IE		0.479	1	0.781			IE		0.341	1	0.56
PGN_0006		putative Na+driven multidrug efflux pump	transport and binding proteins		-75.193	-6.23253	0.007924	1	0.021			-157.552	-7.29968	7.107e-05	0.153	0.0001933
PGN_0007		hypothetical protein	hypothetical proteins		-23.421	-4.54973	0.002779	1	0.007775			ND		2.388e-06	0.005144	7.235e-06
PGN_0008	clpC	ATP-dependent Clp protease ATP-binding subunit ClpC	protein fate		-78.644	-6.29726	0.001674	1	0.004865			-8.765	-3.13175	0.0001134	0.244	0.0003054
PGN_0009		glycosyl hydrolase family 3	cell envelope		-154.653	-7.27289	3.262e-11	7.027e-08	1.681e-10			-280.839	-8.1336	0	0	0
PGN_0010		probable L-threonine-O-3-phosphate decarboxylase	biosynthesis of cofactors, prosthetic groups, and carriers		-14.947	-3.90178	0	0	0			-28.921	-4.85405	0	0	0
PGN_0011		conserved hypothetical protein	hypothetical proteins-Conserved		-77.35	-6.27333	3.43e-07	0.0007388	1.389e-06			-9.534	-3.25308	1.897e-10	4.086e-07	7.194e-10
PGN_0012		two-component system response regulator	signal transduction		ND2		4.997e-06	0.011	1.865e-05			-125.451	-6.97098	2.303e-11	4.962e-08	9.021e-11
PGN_0013		putative two-component system sensor histidine kinase	signal transduction		-182.928	-7.51513	1.78e-11	3.834e-08	9.261e-11			-191.645	-7.58229	0	0	0
PGN_0014		conserved hypothetical protein	hypothetical proteins-Conserved		-70.614	-6.14188	9.876e-08	0.0002127	4.171e-07			-414.285	-8.69448	8.882e-16	1.913e-12	4.011e-15
PGN_0015		probable transcriptional regulator	regulatory functions		-13.671	-3.77305	0.0006397	1	0.001941			-24.239	-4.59926	1.839e-07	0.0003962	5.985e-07
PGN_0016		putative TIM-barrel protein	unknown function		-189.071	-7.56278	0	0	0			-459.045	-8.84249	0	0	0
PGN_0017		sulfate transporter permease	transport and binding proteins		-68.756	-6.10341	5.268e-12	1.135e-08	2.802e-11			-35.523	-5.15068	0	0	0
PGN_0018		hypothetical protein	hypothetical proteins		ND		0.002429	1	0.006902			ND		6.613e-06	0.014	1.927e-05
PGN_0019		hypothetical protein	hypothetical proteins		IE		1	1	1			IE		1	1	1
PGN_0020		probable DNA-binding protein	unknown function		-49.259	-5.62232	0	0	0			-33.969	-5.08615	0	0	0
PGN_0021		probable hydrolase	energy metabolism		ND		2.012e-05	0.043	7.175e-05			ND		2.36e-10	5.084e-07	8.873e-10
PGN_0022	porU	Por secretion system protein porU	hypothetical proteins		IE		0.205	1	0.398			IE		0.074	1	0.145
PGN_0023	porV	Por secretion system protein porV (pg27, lptO)	hypothetical proteins		IE		0.552	1	0.855			IE		0.346	1	0.564
PGN_0024	ispF	putative 2C-methyl-D-erythritol 2,4-cyclodiphosphate synthase	hypothetical proteins-Conserved		ND		0.0001492	0.321	0.0004921			ND		1.743e-08	3.755e-05	6.018e-08
PGN_0025		probable SpoU rRNA methylase family protein	transcription		-144.744	-7.17736	0	0	0			-76.557	-6.25846	0	0	0
PGN_0026		putative cytidine deaminase	purines, pyrimidines, nucleosides and nucleotides		-7.299	-2.8677	2.739e-09	5.9e-06	1.253e-08			-16.596	-4.05276	0	0	0
PGN_0027		transposase in ISPg1			IE		1	1	1			IE		1	1	1
PGN_0028		hypothetical protein	hypothetical proteins		ND		0.049	1	0.111			ND		0.003499	1	0.008238
PGN_0029		conserved hypothetical protein	hypothetical proteins-Conserved		ND		0.047	1	0.105			ND		0.003104	1	0.00733
PGN_0030		beta-mannosidase	cell envelope		-191.064	-7.57791	0.001629	1	0.004743			-400.337	-8.64507	2.675e-06	0.005762	8.059e-06
PGN_0031		conserved hypothetical protein with RmuC domain	hypothetical proteins-Conserved		IE		0.77	1	1			IE		0.336	1	0.553
PGN_0032		conserved hypothetical protein	hypothetical proteins-Conserved		-20.955	-4.38922	0.007813	1	0.02			-7.318	-2.87145	0.0009941	1	0.002484
PGN_0033		thioredoxin	energy metabolism		-357.885	-8.48335	0	0	0			-204.513	-7.67605	0	0	0
PGN_0034		DNA polymerase III alpha subunit	DNA metabolism		IE		0.208	1	0.401			IE		0.065	1	0.129
PGN_0035	rplS	50S ribosomal protein L19	protein synthesis		IE		0.944	1	1			IE		0.916	1	1
PGN_0036		hypothetical protein	hypothetical proteins		-21.366	-4.41724	0.0001557	0.335	0.0005119			10.067		0	0	0
PGN_0037		conserved hypothetical protein	hypothetical proteins-Conserved		-6.163	-2.62363	0.038	1	0.087			-2.348	-1.23143	0.087	1	0.168
PGN_0038	glyA	serine hydroxymethyltransferase	central intermediary metabolism		IE		0.66	1	0.945			IE		0.685	1	0.928
PGN_0039		beta-hexosaminidase	cell envelope		-100.874	-6.65641	1.088e-12	2.343e-09	5.992e-12			-39.63	-5.30852	0	0	0
PGN_0040		hypothetical protein	hypothetical proteins		IE		1	1	1			IE		1	1	1
PGN_0041	htpG	heat shock protein 90	protein fate		IE		0.242	1	0.458			IE		0.11	1	0.208
PGN_0042		probable phosphatidate cytidylyltransferase	regulatory functions		IE		0.756	1	1			IE		0.644	1	0.892
PGN_0043		putative transmembrane AAA-metalloprotease FtsH	cellular processes		IE		0.683	1	0.962			IE		0.561	1	0.815
PGN_0044		GTP-binding protein	hypothetical proteins-Conserved		IE		0.784	1	1			IE		0.846	1	1
PGN_0045		conserved hypothetical protein	hypothetical proteins-Conserved		IE		1	1	1			IE		1	1	1
PGN_0046		hypothetical protein	hypothetical proteins		IE		1	1	1			IE		1	1	1
PGN_0047		conserved hypothetical protein	hypothetical proteins-Conserved		IE		1	1	1			IE		1	1	1
PGN_0048		conserved hypothetical protein	hypothetical proteins-Conserved		IE		1	1	1			IE		1	1	1
PGN_0049		probable anti-restriction protein	anti-restriction		IE		1	1	1			IE		1	1	1
PGN_0050		conserved hypothetical protein	hypothetical proteins-Conserved		IE		1	1	1			IE		1	1	1
PGN_0051		conserved hypothetical protein	hypothetical proteins-Conserved		IE		1	1	1			IE		1	1	1
PGN_0052		hypothetical protein	hypothetical proteins		IE		1	1	1			IE		1	1	1
PGN_0053		conserved hypothetical protein	hypothetical proteins-Conserved		IE		1	1	1			IE		1	1	1
PGN_0054		hypothetical protein	hypothetical proteins		IE		1	1	1			IE		1	1	1
PGN_0055		probable lysozyme	cellular processes		IE		1	1	1			IE		1	1	1
PGN_0056		probable conserved protein found in conjugate transposon	other categories		IE		1	1	1			IE		1	1	1
PGN_0057	traP_1	probable conserved protein found in conjugate transposon TraP	other categories		IE		1	1	1			IE		1	1	1
PGN_0058		probable conserved protein found in conjugate transposon	other categories		IE		0.4	1	0.687			IE		0.211	1	0.375
PGN_0059	traN_1	conserved protein found in conjugate transposon TraN	other categories		IE		1	1	1			IE		1	1	1
PGN_0060	traM_1	conserved protein found in conjugate transposon TraM	other categories		IE		0.375	1	0.653			IE		0.289	1	0.49
PGN_0061		hypothetical protein	hypothetical proteins		-23.421	-4.54973	0.041	1	0.093			ND		0.001243	1	0.003077
PGN_0062	traK_1	putative conserved protein found in conjugate transposon TraK	other categories		-57.936	-5.85639	1.277e-14	2.75e-11	7.725e-14			-9.41	-3.23419	0	0	0
PGN_0063	traJ_1	conserved transmembrane protein found in conjugate transposon TraJ	other categories		-132.718	-7.05222	0	0	0			-92.695	-6.53442	0	0	0
PGN_0064	traI_1	putative conserved protein found in conjugate transposon TraI	other categories		-162.04	-7.34021	0	0	0			-29.72	-4.89336	0	0	0
PGN_0065	traG	conserved protein found in conjugate transposon TraG	other categories		-59.696	-5.89956	2.565e-13	5.524e-10	1.465e-12			-15.92	-3.99277	0	0	0
PGN_0066	traF_1	probable conserved transmembrane protein found in conjugate transposon TraF	other categories		ND		0.001189	1	0.003534			ND		1.458e-06	0.003141	4.532e-06
PGN_0067	traF_2	probable conserved transmembrane protein found in conjugate transposon TraE	other categories		ND		0.0008955	1	0.002683			ND		7.98e-07	0.001719	2.52e-06
PGN_0068		hypothetical protein	hypothetical proteins		-112.701	-6.81636	0	0	0			-66.12	-6.04701	0	0	0
PGN_0069	traA_1	probable conserved protein found in conjugate transposon TraA	other categories		ND		0.014	1	0.036			-17.434	-4.12383	0.001015	1	0.002531
PGN_0070		hypothetical protein	hypothetical proteins		-116.986	-6.87019	0	0	0			-1029.51	-10.0077	0	0	0
PGN_0071		hypothetical protein	hypothetical proteins		ND		0.012	1	0.031			ND		0.0001891	0.407	0.0005029
PGN_0072		hypothetical protein	hypothetical proteins		ND		0.003327	1	0.009118			-116.227	-6.8608	1.751e-05	0.038	4.93e-05
PGN_0073	traA_2	putative conserved protein found in conjugate transposon TraA	other categories		-129.607	-7.018	0	0	0			-380.191	-8.57058	0	0	0
PGN_0074		conserved hypothetical protein	hypothetical proteins-Conserved		ND		0.0002274	0.49	0.0007376			-25.09	-4.64904	3.514e-07	0.0007569	1.128e-06
PGN_0075		conserved hypothetical protein	hypothetical proteins-Conserved		-27.277	-4.76961	5.085e-13	1.095e-09	2.83e-12			-101.317	-6.66273	0	0	0
PGN_0076		putative mobilization protein TraG family	other categories		-103.45	-6.69279	3.772e-11	8.125e-08	1.935e-10			-2.419	-1.27441	6.957e-06	0.015	2.02e-05
PGN_0077		hypothetical protein	hypothetical proteins		-138.059	-7.10914	2.331e-14	5.022e-11	1.403e-13			ND		0	0	0
PGN_0078		hypothetical protein	hypothetical proteins		-311.866	-8.28478	0	0	0			-9.204	-3.20226	0	0	0
PGN_0079		conserved hypothetical protein with DUF1016 domain	hypothetical proteins-Conserved		-218.726	-7.77298	0	0	0			-10.282	-3.36205	0	0	0
PGN_0080		probable tetracycline resistance element mobilization regulatory protein RteC	mobile and extrachromosomal element functions		-285.98	-8.15977	0	0	0			-74.902	-6.22693	0	0	0
PGN_0081		putative Na driven multidrug efflux pump	transport and binding proteins		-45.368	-5.5036	0	0	0			-5.833	-2.54424	0	0	0
PGN_0082		probable transcriptional regulator AraC family	regulatory functions		-45.161	-5.49701	0	0	0			-101.549	-6.66603	0	0	0
PGN_0083		conserved hypothetical protein	hypothetical proteins-Conserved		-55.059	-5.78291	0.005974	1	0.016			-8.24	-3.04264	0.0007872	1	0.001993
PGN_0084		DNA topoisomerase I	DNA metabolism		-82.096	-6.35924	5.689e-07	0.001225	2.269e-06			-36.599	-5.19373	6.468e-13	1.393e-09	2.674e-12
PGN_0085		hypothetical protein	hypothetical proteins		-219.415	-7.77752	0	0	0			-137.923	-7.10772	0	0	0
PGN_0086		putative DNA methylase	DNA metabolism		-123.998	-6.95417	2.469e-10	5.319e-07	1.206e-09			-125.267	-6.96886	0	0	0
PGN_0087		conserved hypothetical protein	hypothetical proteins-Conserved		-129.206	-7.01353	2.738e-12	5.898e-09	1.486e-11			-992.665	-9.95516	0	0	0
PGN_0088		putative transcriptional regulator	regulatory functions		-239.412	-7.90335	0	0	0			-410.434	-8.68101	0	0	0
PGN_0089		hypothetical protein	hypothetical proteins		IE		0.151	1	0.304			IE		0.102	1	0.194
PGN_0090		hypothetical protein	hypothetical proteins		-142.921	-7.15907	0	0	0			-414.642	-8.69572	0	0	0
PGN_0091		hypothetical protein	hypothetical proteins		ND		2.029e-13	4.372e-10	1.166e-12			-117.518	-6.87674	0	0	0
PGN_0092		conserved hypothetical protein	hypothetical proteins-Conserved		-172.574	-7.43107	1.496e-09	3.223e-06	6.977e-09			-180.798	-7.49823	0	0	0
PGN_0093		conserved hypothetical protein	hypothetical proteins-Conserved		-129.43	-7.01603	1.433e-06	0.003086	5.611e-06			ND		4.482e-13	9.654e-10	1.86e-12
PGN_0094		putative bacteriophage integrase	mobile and extrachromosomal element functions		-86.15	-6.42878	1.705e-10	3.672e-07	8.423e-10			-324.919	-8.34394	0	0	0
PGN_0095		hypothetical protein	hypothetical proteins		-20.955	-4.38922	0.00417	1	0.011			-8.782	-3.13455	0.0002182	0.47	0.0005782
PGN_0096		aspartate kinase	amino acid biosynthesis		IE		0.482	1	0.783			IE		0.296	1	0.499
PGN_0097		putative cell-division ATP-binding protein	cellular processes		-94.916	-6.56858	0.003854	1	0.01			1.785		0.086	1	0.167
PGN_0098		hypothetical protein	hypothetical proteins		IE		0.49	1	0.791			IE		0.305	1	0.512
PGN_0099		probable peptidase			IE		0.775	1	1			IE		0.671	1	0.916
PGN_0100		diaminopimelate decarboxylase	amino acid biosynthesis		IE		1	1	1			IE		1	1	1
PGN_0101		putative 1,4-dihydroxy-2-naphthoate octaprenyltransferase	biosynthesis of cofactors, prosthetic groups, and carriers		IE		1	1	1			IE		1	1	1
PGN_0102		conserved hypothetical protein	hypothetical proteins-Conserved		IE		1	1	1			IE		1	1	1
PGN_0103		putative TonB	transport and binding proteins		IE		1	1	1			IE		1	1	1
PGN_0104		transposase in ISPg1			IE		1	1	1			IE		1	1	1
PGN_0105		conserved hypothetical protein	hypothetical proteins-Conserved		IE		1	1	1			IE		1	1	1
PGN_0106		partial transposase in ISPg3			IE		1	1	1			IE		1	1	1
PGN_0107		partial transposase in ISPg3			IE		1	1	1			IE		1	1	1
PGN_0108		partial transposase in ISPg1			IE		1	1	1			IE		1	1	1
PGN_0109		conserved hypothetical protein	hypothetical proteins-Conserved		-225.168	-7.81486	0	0	0			-471.796	-8.88202	0	0	0
PGN_0110		hypothetical protein	hypothetical proteins		-175.656	-7.45661	0	0	0			-1472.21	-10.5238	0	0	0
PGN_0111		partial transposase in ISPg6			IE		0.09	1	0.192			IE		0.012	1	0.026
PGN_0112		partial transposase Orf1 in ISPg5			IE		1	1	1			IE		1	1	1
PGN_0113		hypothetical protein	hypothetical proteins		IE		0.289	1	0.531			IE		0.115	1	0.217
PGN_0114		Na translocating NADH-quinone reductase subunit A	energy metabolism		IE		0.621	1	0.92			IE		0.607	1	0.859
PGN_0115		Na translocating NADH-quinone reductase subunit B	energy metabolism		IE		0.71	1	0.979			IE		0.699	1	0.943
PGN_0116		probable Na translocating NADH-quinone reductase subunit C	energy metabolism		IE		0.737	1	0.997			IE		0.618	1	0.868
PGN_0117		putative Na translocating NADH-quinone reductase subunit D	transport and binding proteins		IE		0.338	1	0.605			IE		0.198	1	0.354
PGN_0118		putative Na translocating NADH-quinone reductase subunit E	transport and binding proteins		IE		0.704	1	0.976			IE		1	1	1
PGN_0119		Na translocating NADH-quinone reductase subunit F	energy metabolism		IE		0.605	1	0.908			IE		0.442	1	0.691
PGN_0120		conserved hypothetical protein	hypothetical proteins-Conserved		-180.105	-7.49269	0	0	0			-214.524	-7.745	0	0	0
PGN_0121		conserved hypothetical protein	hypothetical proteins-Conserved		-122.801	-6.94018	0	0	0			-241.97	-7.91868	0	0	0
PGN_0122		28 kDa outer membrane protein Omp28	cell envelope		-14.544	-3.86235	0	0	0			-176.559	-7.46401	0	0	0
PGN_0123		conserved hypothetical protein	hypothetical proteins-Conserved		ND		0.017	1	0.043			-8.233	-3.04142	0.004494	1	0.01
PGN_0124		hypothetical protein	hypothetical proteins		-104.777	-6.71118	1.665e-15	3.587e-12	1.04e-14			-12.197	-3.60845	0	0	0
PGN_0125		D-isomer specific 2-hydroxyacid dehydrogenase family protein	unknown function		-54.821	-5.77666	0	0	0			-4.173	-2.06108	0	0	0
PGN_0126		putative transmembrane glucose/galactose transporter	transport and binding proteins		-225.042	-7.81405	0	0	0			-871.309	-9.76704	0	0	0
PGN_0127		hypothetical protein	hypothetical proteins		IE		1	1	1			IE		1	1	1
PGN_0128		immunoreactive 53 kDa antigen	cell envelope		-19.269	-4.26821	0	0	0			-13.194	-3.72181	0	0	0
PGN_0129		conserved hypothetical protein	hypothetical proteins-Conserved		-163.553	-7.35361	0	0	0			-73.914	-6.20778	0	0	0
PGN_0130		partial transposase in ISPg1			ND		0.016	1	0.041			ND		0.0003564	0.768	0.0009351
PGN_0131		partial transposase in ISPg1			IE		1	1	1			IE		1	1	1
PGN_0132		conserved hypothetical protein	hypothetical proteins-Conserved		-140.524	-7.13467	1.066e-05	0.023	3.89e-05			-19.629	-4.29491	1.731e-09	3.728e-06	6.266e-09
PGN_0133		adenosylmethionine--8-amino-7-oxononanoate aminotransferase	biosynthesis of cofactors, prosthetic groups, and carriers		IE		0.662	1	0.947			IE		0.516	1	0.767
PGN_0134		putative biotin synthetase	biosynthesis of cofactors, prosthetic groups, and carriers		IE		0.628	1	0.927			IE		0.472	1	0.724
PGN_0135		putative H+/peptide symporter	transport and binding proteins		-106.234	-6.7311	1.92e-12	4.135e-09	1.052e-11			-5.311	-2.40898	6.084e-14	1.31e-10	2.585e-13
PGN_0136		conserved hypothetical protein	hypothetical proteins-Conserved		IE		0.783	1	1			IE		0.845	1	1
PGN_0137		putative tryptophanyl-tRNA synthetase	protein synthesis		IE		1	1	1			IE		1	1	1
PGN_0138		conserved hypothetical protein	hypothetical proteins-Conserved		-71.495	-6.15977	9.318e-09	2.007e-05	4.173e-08			-89.882	-6.48996	0	0	0
PGN_0139		conserved hypothetical protein	hypothetical proteins-Conserved		-183.21	-7.51735	0	0	0			-87.822	-6.45651	0	0	0
PGN_0140		peptide methionine sulfoxide reductase	protein fate		-174.753	-7.44917	0	0	0			-123.245	-6.94539	0	0	0
PGN_0141		conserved hypothetical protein	hypothetical proteins-Conserved		-100.786	-6.65515	0	0	0			-110.868	-6.7927	0	0	0
PGN_0142		putative cation efflux protein	transport and binding proteins		IE		0.737	1	0.997			IE		0.617	1	0.867
PGN_0143		probable dihydroneopterin aldolase	biosynthesis of cofactors, prosthetic groups, and carriers		IE		0.402	1	0.689			IE		0.213	1	0.378
PGN_0144		hypothetical protein	hypothetical proteins		-44.787	-5.48501	0.00949	1	0.025			-93.843	-6.55218	9.662e-05	0.208	0.0002618
PGN_0145		conserved hypothetical protein	hypothetical proteins-Conserved		IE		0.294	1	0.54			IE		0.162	1	0.297
PGN_0146		hypothetical protein	hypothetical proteins		IE		0.13	1	0.267			IE		0.024	1	0.052
PGN_0147		conserved hypothetical protein	hypothetical proteins-Conserved		-88.341	-6.46501	0.0065	1	0.017			-138.827	-7.11714	5.034e-05	0.108	0.0001378
PGN_0148		conserved hypothetical protein	hypothetical proteins-Conserved		-177.76	-7.47379	0	0	0			-1161.21	-10.1814	0	0	0
PGN_0149		ribose-phosphate pyrophosphokinase	purines, pyrimidines, nucleosides and nucleotides		-32.666	-5.02972	4.954e-09	1.067e-05	2.242e-08			-36.504	-5.18998	0	0	0
PGN_0150		putative ATP-dependent RNA helicase	transcription		-28.351	-4.82533	0.045	1	0.101			ND		0.001727	1	0.004171
PGN_0151		conserved hypothetical protein	hypothetical proteins-Conserved		-73.344	-6.19661	0.001818	1	0.005256			-153.678	-7.26377	3.064e-06	0.006601	9.181e-06
PGN_0152		immunoreactive 61 kDa antigen	cell envelope		-82.589	-6.36788	2.738e-07	0.0005897	1.123e-06			-86.525	-6.43505	2.842e-14	6.122e-11	1.224e-13
PGN_0153		conserved hypothetical protein	hypothetical proteins-Conserved		ND		3.865e-13	8.325e-10	2.168e-12			-222.123	-7.79521	0	0	0
PGN_0154		conserved hypothetical protein	hypothetical proteins-Conserved		-2.006	-1.00432	0	0	0			-443.013	-8.79121	0	0	0
PGN_0155		hypothetical protein	hypothetical proteins		-161.603	-7.33631	0	0	0			-376.231	-8.55547	0	0	0
PGN_0156		conserved hypothetical protein	hypothetical proteins-Conserved		-181.277	-7.50205	0	0	0			-21.008	-4.39287	0	0	0
PGN_0157	thiH	putative thiamine biosynthesis protein ThiH	biosynthesis of cofactors, prosthetic groups, and carriers		ND		2.22e-05	0.048	7.892e-05			-34.725	-5.1179	2.234e-09	4.813e-06	8.021e-09
PGN_0158	thiG	putative thiazole biosynthesis protein ThiG	biosynthesis of cofactors, prosthetic groups, and carriers		-32.666	-5.02972	0.023	1	0.056			-3.422	-1.77484	0.041	1	0.084
PGN_0159		probable thiamin-phosphate pyrophosphorylase	biosynthesis of cofactors, prosthetic groups, and carriers		-102.312	-6.67683	6.873e-13	1.481e-09	3.816e-12			-66.992	-6.06592	0	0	0
PGN_0160		thiamine biosynthesis protein	biosynthesis of cofactors, prosthetic groups, and carriers		-75.501	-6.23842	0.0008733	1	0.002624			-11.505	-3.52419	1.716e-05	0.037	4.844e-05
PGN_0161		putative thiamine biosynthesis protein ThiS	biosynthesis of cofactors, prosthetic groups, and carriers		ND		4.376e-10	9.426e-07	2.099e-09			ND		0	0	0
PGN_0162		conserved hypothetical protein	hypothetical proteins-Conserved		-53.005	-5.72806	0.00308	1	0.008527			-1.983	-0.987685	0.099	1	0.19
PGN_0163		hypothetical protein	hypothetical proteins		IE		0.102	1	0.215			IE		0.015	1	0.033
PGN_0164		conserved hypothetical protein	hypothetical proteins-Conserved		IE		0.145	1	0.293			IE		0.03	1	0.064
PGN_0165		conserved hypothetical protein	hypothetical proteins-Conserved		IE		1	1	1			IE		1	1	1
PGN_0166		conserved hypothetical protein	hypothetical proteins-Conserved		IE		0.462	1	0.763			IE		0.274	1	0.47
PGN_0167	rpsP	30S ribosomal protein S16	protein synthesis		IE		0.354	1	0.628			IE		0.169	1	0.309
PGN_0168		lipopolysaccharide biosynthesis protein WbpB	unknown function		-179.117	-7.48476	0	0	0			-813.159	-9.66739	0	0	0
PGN_0169		probable metallo-beta-lactamase superfamily protein	unknown function		IE		0.523	1	0.827			IE		0.776	1	1
PGN_0170		L-asparaginase	energy metabolism		IE		0.675	1	0.958			IE		1	1	1
PGN_0171		partial transposase in ISPg2			ND		2.887e-15	6.218e-12	1.787e-14			-121.393	-6.92354	0	0	0
PGN_0172		conserved hypothetical protein	hypothetical proteins-Conserved		IE		0.34	1	0.608			IE		0.156	1	0.289
PGN_0173		glyceraldehyde 3-phosphate dehydrogenase type I	energy metabolism		IE		0.13	1	0.268			IE		0.057	1	0.115
PGN_0174		probable transcriptional regulator AraC family	regulatory functions		-120.715	-6.91546	0	0	0			3.777		0	0	0
PGN_0175		conserved hypothetical protein	hypothetical proteins-Conserved		-19.723	-4.30181	0.024	1	0.058			-61.988	-5.95392	0.0004657	1	0.001204
PGN_0176		conserved hypothetical protein	hypothetical proteins-Conserved		IE		0.455	1	0.757			IE		0.38	1	0.61
PGN_0177		hypothetical protein	hypothetical proteins		IE		0.381	1	0.662			IE		0.193	1	0.347
PGN_0178		conserved hypothetical protein	hypothetical proteins-Conserved		IE		0.12	1	0.25			IE		0.041	1	0.085
PGN_0179		60 kDa protein	unknown function		IE		0.42	1	0.714			IE		0.186	1	0.336
PGN_0180	fimA	FimA type I fimbrilin	cellular processes		IE		0.144	1	0.291			IE		0.049	1	0.1
PGN_0181		conserved hypothetical protein	hypothetical proteins-Conserved		IE		0.238	1	0.452			IE		0.08	1	0.156
PGN_0182		conserved hypothetical protein	hypothetical proteins-Conserved		IE		0.477	1	0.779			IE		0.29	1	0.492
PGN_0183	fimC	minor component FimC	cellular processes		-154.084	-7.26757	2.81e-06	0.006054	1.073e-05			-28.487	-4.83223	4.485e-11	9.66e-08	1.737e-10
PGN_0184	fimD	minor component FimD	cellular processes		-17.447	-4.12491	0.011	1	0.029			-2.898	-1.53506	0.033	1	0.069
PGN_0185	fimE	minor component FimE	cellular processes		-80.124	-6.32416	0.012	1	0.031			-20.985	-4.39129	0.0005112	1	0.001317
PGN_0186		hypothetical protein	hypothetical proteins		IE		0.297	1	0.544			IE		0.121	1	0.228
PGN_0187		conserved hypothetical protein	hypothetical proteins-Conserved		IE		0.502	1	0.804			IE		0.82	1	1
PGN_0188	rpmF	50S ribosomal protein L32	protein synthesis		IE		1	1	1			IE		1	1	1
PGN_0189		beta-ketoacyl-acyl-carrier-protein synthase III	fatty acid and phospholipid metabolism		IE		0.685	1	0.962			IE		0.955	1	1
PGN_0190	era	putative GTP-binding protein	regulatory functions		ND		0.0001317	0.284	0.000435			-25.667	-4.68184	1.215e-07	0.0002618	3.99e-07
PGN_0191	engA	GTP-binding protein EngA	unknown function		IE		0.794	1	1			IE		0.456	1	0.707
PGN_0192		conserved hypothetical protein	hypothetical proteins-Conserved		-29.584	-4.88675	0.026	1	0.064			-13.283	-3.73151	0.002574	1	0.006141
PGN_0193		putative polysaccharide deacetylase	energy metabolism		IE		1	1	1			IE		1	1	1
PGN_0194		conserved hypothetical protein	hypothetical proteins-Conserved		ND		0.04	1	0.092			-90.399	-6.49823	0.002791	1	0.006636
PGN_0195		putative xanthine phosphoribosyltransferase	purines, pyrimidines, nucleosides and nucleotides		ND		0.017	1	0.043			ND		0.0003945	0.85	0.001029
PGN_0196		xanthine/uracil permease	transport and binding proteins		-36.98	-5.20867	0.0005186	1	0.001594			-542.393	-9.08319	9.444e-08	0.0002034	3.125e-07
PGN_0197		conserved hypothetical protein	hypothetical proteins-Conserved		9.378		0	0	0			ND		1.761e-06	0.003793	5.41e-06
PGN_0198		conserved hypothetical protein	unknown function		IE		0.7	1	0.975			IE		0.599	1	0.85
PGN_0199		hypothetical protein	hypothetical proteins		-324.603	-8.34253	0	0	0			-11.029	-3.46323	0	0	0
PGN_0200		conserved hypothetical protein	hypothetical proteins-Conserved		-91.834	-6.52096	2.22e-16	4.783e-13	1.411e-15			-481.051	-8.91005	0	0	0
PGN_0201		conserved hypothetical protein with DUF558 domain	hypothetical proteins-Conserved		6.661		0	0	0			-4.473	-2.16124	0	0	0
PGN_0202		probable leucine aminopeptidase precursor	unknown function		IE		0.966	1	1			IE		0.838	1	1
PGN_0203		probable SufE Fe/S-cluster-related protein	hypothetical proteins-Conserved		IE		0.533	1	0.837			IE		0.466	1	0.716
PGN_0204		protoporphyrinogen oxidase	biosynthesis of cofactors, prosthetic groups, and carriers		IE		0.579	1	0.882			IE		0.702	1	0.946
PGN_0205		conserved hypothetical protein	hypothetical proteins-Conserved		-32.974	-5.04326	0.002638	1	0.007437			-46.06	-5.52544	7.488e-06	0.016	2.162e-05
PGN_0206		putative lipid A disaccharide synthase	cell envelope		IE		0.643	1	0.934			IE		0.49	1	0.742
PGN_0207	surE	probable stationary-phase survival protein	cellular processes		IE		0.743	1	1			IE		0.816	1	1
PGN_0208		conserved hypothetical protein	protein fate		IE		0.586	1	0.89			IE		0.418	1	0.663
PGN_0209		glycyl-tRNA synthetase	protein synthesis		IE		0.973	1	1			IE		0.731	1	0.974
PGN_0210		transposase in ISPg1			IE		1	1	1			IE		1	1	1
PGN_0211		conserved hypothetical protein	hypothetical proteins-Conserved		-28.645	-4.84021	2.282e-08	4.915e-05	9.99e-08			1.023		0.901	1	1
PGN_0212		transposase in ISPg1			IE		1	1	1			IE		1	1	1
PGN_0213		conserved hypothetical protein	hypothetical proteins-Conserved		ND		0.0001724	0.371	0.0005651			-56.822	-5.82838	6.469e-08	0.0001393	2.17e-07
PGN_0214		conserved hypothetical protein	hypothetical proteins-Conserved		IE		0.37	1	0.647			IE		0.183	1	0.331
PGN_0215		conserved hypothetical protein	hypothetical proteins-Conserved		IE		1	1	1			IE		1	1	1
PGN_0216		conserved hypothetical protein	hypothetical proteins-Conserved		IE		1	1	1			IE		1	1	1
PGN_0217		conserved hypothetical protein	hypothetical proteins-Conserved		IE		1	1	1			IE		1	1	1
PGN_0218		transposase in ISPg1			IE		1	1	1			IE		1	1	1
PGN_0219		partial transposase in ISPg1			IE		0.313	1	0.569			IE		0.134	1	0.25
PGN_0220		partial transposase in ISPg1			IE		0.659	1	0.945			IE		0.513	1	0.764
PGN_0221		DNA topoisomerase III	DNA metabolism		-43.48	-5.44228	1.07e-07	0.0002305	4.51e-07			-182.206	-7.50943	6.661e-16	1.435e-12	3.021e-15
PGN_0222		conserved hypothetical protein	hypothetical proteins-Conserved		IE		0.065	1	0.142			IE		0.006052	1	0.014
PGN_0223		glycosyl transferase family 4	cell envelope		-138.059	-7.10914	0	0	0			-1281.08	-10.3231	0	0	0
PGN_0224		UDP-N-acetyl-D-mannosaminuronic acid dehydrogenase	cell envelope		-183.052	-7.51611	9.215e-15	1.985e-11	5.607e-14			-1150.65	-10.1682	0	0	0
PGN_0225		probable glycosyltransferase	cell envelope		-248.452	-7.95682	0	0	0			-101.853	-6.67034	0	0	0
PGN_0226		conserved hypothetical protein	hypothetical proteins-Conserved		-14.863	-3.89365	0	0	0			-56.057	-5.80882	0	0	0
PGN_0227		probable glycosyl transferase family 1	cell envelope		ND		4.313e-07	0.000929	1.733e-06			-29.124	-4.86414	1.733e-12	3.732e-09	7.002e-12
PGN_0228		probable coenzyme F390 synthetase	biosynthesis of cofactors, prosthetic groups, and carriers		-152.605	-7.25366	0	0	0			-122.982	-6.9423	0	0	0
PGN_0229		putative DNA-binding protein histone-like family	hypothetical proteins-Conserved		-128.387	-7.00436	0	0	0			-51.429	-5.68451	0	0	0
PGN_0230		probable serine acetyltransferase	cellular processes		-253.93	-7.98829	0	0	0			-76.009	-6.2481	0	0	0
PGN_0231		probable delta-aminolevulinic acid dehydratase	biosynthesis of cofactors, prosthetic groups, and carriers		-162.682	-7.34591	0	0	0			-74.507	-6.2193	0	0	0
PGN_0232		probable glycosyl transferase family 2	cell envelope		24.375		0	0	0			-61.888	-5.95159	0	0	0
PGN_0233		conserved hypothetical protein with glycosyl transferase WecB/TagA/CpsF family domain	cell envelope		-57.196	-5.83784	3.134e-07	0.0006752	1.274e-06			-599.215	-9.22693	8.216e-15	1.77e-11	3.59e-14
PGN_0234		UDP-N-acetylglucosamine 2-epimerase	cell envelope		1.293		1.917e-05	0.041	6.847e-05			-3.31	-1.72683	0	0	0
PGN_0235		DNA-binding protein HU	DNA metabolism		IE		1	1	1			IE		1	1	1
PGN_0236		conserved hypothetical protein	hypothetical proteins-Conserved		-51.361	-5.6826	3.377e-05	0.073	0.0001185			-322.853	-8.33473	3.088e-10	6.652e-07	1.157e-09
PGN_0237		conserved hypothetical protein	hypothetical proteins-Conserved		-159.283	-7.31545	0	0	0			-174.82	-7.44973	0	0	0
PGN_0238		conserved hypothetical protein	hypothetical proteins-Conserved		IE		0.501	1	0.802			IE		0.43	1	0.678
PGN_0239		putative type I phosphodiesterase-nucleotide pyrophosphatase	central intermediary metabolism		IE		0.155	1	0.311			IE		0.086	1	0.167
PGN_0240		putative ferrochelatase	biosynthesis of cofactors, prosthetic groups, and carriers		IE		0.328	1	0.591			IE		0.146	1	0.271
PGN_0241		conserved hypothetical protein	hypothetical proteins-Conserved		IE		0.771	1	1			IE		0.665	1	0.911
PGN_0242		probable glycosyl transferase family 1	cell envelope		-43.76	-5.45154	0.028	1	0.068			-183.38	-7.51869	0.0008786	1	0.002211
PGN_0243	gpmA	phosphoglycerate mutase	energy metabolism		IE		0.638	1	0.934			IE		0.484	1	0.738
PGN_0244		hypothetical protein	hypothetical proteins		-175.039	-7.45153	1.16e-13	2.499e-10	6.736e-13			ND		0	0	0
PGN_0245		hypothetical protein	hypothetical proteins		IE		0.615	1	0.915			IE		0.455	1	0.707
PGN_0246		conserved hypothetical protein	hypothetical proteins-Conserved		IE		0.815	1	1			IE		0.728	1	0.97
PGN_0247		putative magnesium transporter	transport and binding proteins		IE		0.971	1	1			IE		0.861	1	1
PGN_0248	ksgA	putative dimethyladenosine transferase	protein synthesis		IE		0.644	1	0.936			IE		0.493	1	0.742
PGN_0249		conserved hypothetical protein	hypothetical proteins-Conserved		IE		0.375	1	0.653			IE		0.187	1	0.338
PGN_0250		aminoacyl-histidine dipeptidase	protein fate		IE		0.861	1	1			IE		0.725	1	0.968
PGN_0251		malonyl CoA-acyl carrier protein transacylase	fatty acid and phospholipid metabolism		IE		0.964	1	1			IE		0.649	1	0.895
PGN_0252		putative membrane-bound lytic murein transglycosylase D	cell envelope		IE		0.155	1	0.31			IE		0.034	1	0.072
PGN_0253		conserved hypothetical protein	hypothetical proteins-Conserved		IE		0.473	1	0.778			IE		0.314	1	0.521
PGN_0254		putative ParB chromosome partitioning protein	cellular processes		IE		1	1	1			IE		1	1	1
PGN_0255		putative ParA chromosome partitioning protein	regulatory functions		IE		0.318	1	0.574			IE		0.073	1	0.144
PGN_0256		hydrolase	unknown function		IE		0.493	1	0.794			IE		0.506	1	0.757
PGN_0257		putative arginine deiminase	central intermediary metabolism		IE		0.688	1	0.965			IE		0.676	1	0.92
PGN_0258	secG	hypothetical protein	hypothetical proteins-Conserved		IE		1	1	1			IE		1	1	1
PGN_0259		conserved hypothetical protein	hypothetical proteins-Conserved		IE		1	1	1			IE		1	1	1
PGN_0260		conserved hypothetical protein	hypothetical proteins-Conserved		IE		1	1	1			IE		1	1	1
PGN_0261		sigma-54-dependent transcriptional regulator	regulatory functions		IE		0.497	1	0.797			IE		0.456	1	0.707
PGN_0262		conserved hypothetical protein	hypothetical proteins-Conserved		ND		0.043	1	0.097			-14.793	-3.88684	0.007761	1	0.018
PGN_0263		putative Fe-S oxidoreductase	hypothetical proteins-Conserved		IE		0.055	1	0.123			IE		0.006011	1	0.014
PGN_0264		signal recognition particle-docking protein	protein fate		IE		0.768	1	1			IE		0.834	1	1
PGN_0265		carboxynorspermidine decarboxylase	central intermediary metabolism		IE		0.64	1	0.934			IE		0.487	1	0.74
PGN_0266	aspS	aspartyl-tRNA synthetase	protein synthesis		IE		0.829	1	1			IE		0.672	1	0.916
PGN_0267		putative riboflavin biosynthesis protein	biosynthesis of cofactors, prosthetic groups, and carriers		IE		0.773	1	1			IE		0.668	1	0.914
PGN_0268		protoporphyrinogen oxidase	biosynthesis of cofactors, prosthetic groups, and carriers		IE		0.759	1	1			IE		0.895	1	1
PGN_0269		putative transcriptional regulatory protein	regulatory functions		IE		0.216	1	0.414			IE		0.066	1	0.131
PGN_0270		probable amidophosphoribosyl-transferase	purines, pyrimidines, nucleosides and nucleotides		-136.101	-7.08853	0	0	0			-118.243	-6.88561	0	0	0
PGN_0271		endopeptidase PepO	protein fate		-133.733	-7.06321	0	0	0			-42.25	-5.40088	0	0	0
PGN_0272		conserved hypothetical protein	hypothetical proteins-Conserved		IE		0.257	1	0.484			IE		0.191	1	0.344
PGN_0273		conserved hypothetical protein	hypothetical proteins-Conserved		ND		0.001739	1	0.005042			ND		3.262e-06	0.007027	9.76e-06
PGN_0274		putative RNA polymerase sigma-70 factor ECF subfamily	transcription		-46.841	-5.5497	0.024	1	0.058			ND		0.0005523	1	0.00141
PGN_0275		phosphofructokinase	energy metabolism		IE		0.264	1	0.495			IE		0.123	1	0.23
PGN_0276		hypothetical protein	hypothetical proteins		-24.653	-4.62369	0.03	1	0.072			-51.656	-5.69086	0.001011	1	0.002523
PGN_0277	hslR	putative heat shock protein 15	protein fate		-68.105	-6.08969	2.428e-10	5.23e-07	1.189e-09			-570.804	-9.15685	0	0	0
PGN_0278		putative peptidyl-tRNA hydrolase	protein synthesis		IE		1	1	1			IE		1	1	1
PGN_0279	rplY	putative 50S ribosomal protein L25	protein synthesis		IE		0.705	1	0.976			IE		0.574	1	0.826
PGN_0280		hypothetical protein	hypothetical proteins		IE		0.286	1	0.528			IE		0.113	1	0.214
PGN_0281	metG	methionyl-tRNA synthetase	protein synthesis		IE		0.553	1	0.856			IE		0.961	1	1
PGN_0282		2',3'-cyclic-nucleotide 2'-phosphodiesterase precursor	purines, pyrimidines, nucleosides and nucleotides		-213.42	-7.73755	0	0	0			-122.975	-6.94222	0	0	0
PGN_0283		probable exonuclease	DNA metabolism		ND		0.0004633	0.998	0.00144			-42.801	-5.41957	6.191e-07	0.001333	1.964e-06
PGN_0284		probable transcriptional regulator	regulatory functions		ND		5.235e-05	0.113	0.0001801			-7.232	-2.85439	3.017e-06	0.006499	9.064e-06
PGN_0285		pyridine nucleotide-disulphide oxidoreductase	hypothetical proteins-Conserved		16.805		0	0	0			-4.609	-2.20445	4.931e-10	1.062e-06	1.831e-09
PGN_0286		hypothetical protein frame-shifted with PGN0285	hypothetical proteins		-23.421	-4.54973	0.0003245	0.699	0.001029			-147.221	-7.20184	2.149e-08	4.629e-05	7.383e-08
PGN_0287	mfa1	Mfa1fimbrilin	cellular processes		-172.791	-7.43288	0	0	0			-62.592	-5.96791	0	0	0
PGN_0288	mfa2	conserved hypothetical protein	hypothetical proteins-Conserved		-117.957	-6.88212	0	0	0			-7.856	-2.97379	0	0	0
PGN_0289	mfa3	conserved hypothetical protein	hypothetical proteins-Conserved		-142.647	-7.15631	0	0	0			-206.924	-7.69296	0	0	0
PGN_0290	mfa4	immunoreactive 32 kDa antigen	cell envelope		-219.826	-7.78022	0	0	0			-1105.45	-10.1104	0	0	0
PGN_0291	mfa5	conserved hypothetical protein	unknown function		-136.372	-7.0914	0	0	0			-4.47	-2.16027	0	0	0
PGN_0292		hypothetical protein	hypothetical proteins		IE		1	1	1			IE		1	1	1
PGN_0293	ragA	receptor antigen A	cell envelope		IE		0.529	1	0.832			IE		0.318	1	0.527
PGN_0294	ragB	receptor antigen B	cell envelope		IE		0.483	1	0.783			IE		0.335	1	0.552
PGN_0295		C-terminal domain of Arg- and Lys-gingipain proteinase	hypothetical proteins-Conserved		-10.89	-3.44493	0	0	0			-241.494	-7.91584	0	0	0
PGN_0296		conserved hypothetical protein	hypothetical proteins-Conserved		IE		0.706	1	0.976			IE		0.575	1	0.827
PGN_0297		conserved hypothetical protein	hypothetical proteins-Conserved		IE		1	1	1			IE		1	1	1
PGN_0298		putative undecaprenyl diphosphate synthase	biosynthesis of cofactors, prosthetic groups, and carriers		IE		1	1	1			IE		0.814	1	1
PGN_0299		putative outer membrane protein	cell envelope		IE		0.765	1	1			IE		0.433	1	0.681
PGN_0300		conserved hypothetical protein	cell envelope		IE		1	1	1			IE		1	1	1
PGN_0301		conserved hypothetical protein	cell envelope		-99.435	-6.63568	3.143e-10	6.77e-07	1.525e-09			-9.766	-3.28777	3.664e-15	7.892e-12	1.62e-14
PGN_0302		rubrerythrin	energy metabolism		-154.339	-7.26996	0	0	0			-375.129	-8.55124	0	0	0
PGN_0303		putative zinc protease	protein fate		-64.841	-6.01883	0	0	0			-12.217	-3.61082	0	0	0
PGN_0304		conserved hypothetical protein	hypothetical proteins-Conserved		IE		1	1	1			IE		3.102e-09	6.681e-06	1.104e-08
PGN_0305		conserved hypothetical protein	hypothetical proteins-Conserved		IE		1	1	1			IE		1	1	1
PGN_0306		conserved hypothetical protein	hypothetical proteins-Conserved		-454.239	-8.82731	0	0	0			-35.251	-5.13959	0	0	0
PGN_0307		conserved hypothetical protein	hypothetical proteins-Conserved		ND		0.006096	1	0.016			ND		4.589e-05	0.099	0.0001259
PGN_0308		conserved hypothetical protein	hypothetical proteins-Conserved		IE		0.535	1	0.839			IE		1	1	1
PGN_0309	rnpA	probable ribonuclease P protein component	transcription		IE		0.363	1	0.639			IE		0.506	1	0.757
PGN_0310		putative uroporphyrinogen-III synthase	biosynthesis of cofactors, prosthetic groups, and carriers		IE		1	1	1			IE		1	1	1
PGN_0311		conserved hypothetical protein	hypothetical proteins-Conserved		IE		0.494	1	0.796			IE		0.31	1	0.517
PGN_0312		hypothetical protein	hypothetical proteins		IE		1	1	1			IE		1	1	1
PGN_0313		peptide chain release factor 3	protein synthesis		IE		0.962	1	1			IE		0.736	1	0.977
PGN_0314		probable formate/nitrite transporter	transport and binding proteins		-187.086	-7.54756	0	0	0			-31.606	-4.98213	0	0	0
PGN_0315		precorrin-6x reductase/cobalamin biosynthetic protein CbiD	biosynthesis of cofactors, prosthetic groups, and carriers		IE		0.085	1	0.183			IE		0.012	1	0.026
PGN_0316		precorrin-4 C11-methyltransferase	biosynthesis of cofactors, prosthetic groups, and carriers		-168.465	-7.39631	1.802e-09	3.881e-06	8.365e-09			-302.559	-8.24107	0	0	0
PGN_0317		decarboxylating precorrin-6Y C5,15-methyltransferase	biosynthesis of cofactors, prosthetic groups, and carriers		-156.017	-7.28556	0	0	0			-1.167	-0.222805	0.008472	1	0.019
PGN_0318		precorrin-3B C17-methyltransferase	biosynthesis of cofactors, prosthetic groups, and carriers		-93.272	-6.54337	0.0003183	0.686	0.001011			-2.506	-1.32539	0.011	1	0.026
PGN_0319		probable RNA polymerase sigma-70 factor ECF subfamily	transcription		-1.227	-0.295135	0.212	1	0.409			-101.591	-6.66663	0	0	0
PGN_0320		conserved hypothetical protein	hypothetical proteins-Conserved		-3.346	-1.74244	0.011	1	0.028			-35.053	-5.13147	1.406e-08	3.029e-05	4.871e-08
PGN_0321		conserved hypothetical protein	hypothetical proteins-Conserved		IE		0.684	1	0.962			IE		0.546	1	0.8
PGN_0322		conserved hypothetical protein	hypothetical proteins-Conserved		-60.894	-5.92823	3.846e-11	8.284e-08	1.968e-10			-182.273	-7.50996	0	0	0
PGN_0323		conserved hypothetical protein	hypothetical proteins-Conserved		-5.815	-2.53978	7.315e-12	1.576e-08	3.868e-11			1.246		0.067	1	0.134
PGN_0324		transposase in ISPg1			IE		1	1	1			IE		1	1	1
PGN_0325		hypothetical protein	hypothetical proteins		ND		0.001261	1	0.00372			-118.81	-6.89251	2.372e-06	0.005109	7.196e-06
PGN_0326		DNA-binding protein histone-like family	DNA metabolism		IE		0.131	1	0.269			IE		0.016	1	0.034
PGN_0327		putative DNA polymerase III epsilon chain	DNA metabolism		ND		2.435e-08	5.246e-05	1.06e-07			-477.822	-8.90033	1.11e-16	2.391e-13	5.11e-16
PGN_0328		conserved hypothetical protein	hypothetical proteins-Conserved		IE		0.719	1	0.988			IE		0.936	1	1
PGN_0329		conserved hypothetical protein	unknown function		-103.955	-6.69982	0.005946	1	0.016			-32.673	-5.03003	8.966e-05	0.193	0.0002432
PGN_0330		DNA repair protein	DNA metabolism		IE		0.139	1	0.283			IE		0.024	1	0.052
PGN_0331		conserved hypothetical protein	unknown function		IE		0.267	1	0.499			IE		0.611	1	0.862
PGN_0332		conserved hypothetical protein	hypothetical proteins-Conserved		-36.364	-5.18444	0.0008322	1	0.002504			-50.796	-5.66664	6.466e-07	0.001393	2.048e-06
PGN_0333		putative transaldolase	energy metabolism		IE		1	1	1			IE		1	1	1
PGN_0334		conserved hypothetical protein with DUF1343 domain	hypothetical proteins-Conserved		-184.408	-7.52676	7.326e-12	1.578e-08	3.868e-11			-386.39	-8.59391	0	0	0
PGN_0335		conserved hypothetical protein with Zinc carboxypeptidase domain	protein fate		-14.254	-3.83329	0	0	0			1.331		0.0001595	0.344	0.0004258
PGN_0336		immunoreactive 23 kDa antigen	cell envelope		-78.891	-6.30179	5.161e-05	0.111	0.0001779			-66.12	-6.04701	2.6e-09	5.601e-06	9.274e-09
PGN_0337		conserved hypothetical protein	hypothetical proteins-Conserved		IE		1	1	1			IE		1	1	1
PGN_0338		hypothetical protein	hypothetical proteins		ND		0.004114	1	0.011			-17.219	-4.10593	0.0001256	0.27	0.0003368
PGN_0339		hypothetical protein	hypothetical proteins		ND		0.018	1	0.044			ND		0.0004162	0.896	0.00108
PGN_0340		carboxyl-terminal processing protease	protein fate		-21.59	-4.43229	3.023e-07	0.0006512	1.231e-06			-9.631	-3.26769	1.836e-11	3.956e-08	7.218e-11
PGN_0341		conserved hypothetical protein	hypothetical proteins-Conserved		IE		0.106	1	0.224			IE		0.026	1	0.055
PGN_0342		putative uracil-DNA glycosylase	DNA metabolism		ND		0.0002574	0.555	0.0008313			-39.849	-5.31647	2.131e-07	0.0004591	6.903e-07
PGN_0343		hypothetical protein	hypothetical proteins		IE		0.18	1	0.354			IE		0.046	1	0.094
PGN_0344		probable haloacid dehalogenase-like hydrolase	unknown function		-83.916	-6.39087	0	0	0			-61.778	-5.94902	0	0	0
PGN_0345		conserved hypothetical protein	hypothetical proteins-Conserved		-159.735	-7.31954	0	0	0			-22.14	-4.46858	0	0	0
PGN_0346		putative methyltransferase	hypothetical proteins-Conserved		IE		0.544	1	0.847			IE		0.457	1	0.707
PGN_0347		conserved hypothetical protein	hypothetical proteins-Conserved		IE		0.388	1	0.671			IE		1	1	1
PGN_0348	uspA	putative universal stress protein UspA	cellular processes		-27.559	-4.78445	0	0	0			-131.096	-7.03448	0	0	0
PGN_0349	ustA	upregulated in stationary phase protein A	hypothetical proteins		-145.147	-7.18137	0	0	0			-405.503	-8.66357	0	0	0
PGN_0350		probable translation initation factor SUI1	protein synthesis		ND		0.000424	0.913	0.001323			-64.571	-6.01281	3.553e-07	0.0007652	1.137e-06
PGN_0351		pyruvate carboxylase subunit B	energy metabolism		-171.679	-7.42357	0	0	0			-17.92	-4.1635	0	0	0
PGN_0352		conserved hypothetical protein	hypothetical proteins-Conserved		ND		0.0006296	1	0.001915			ND		3.771e-07	0.0008124	1.204e-06
PGN_0353		conserved hypothetical protein	hypothetical proteins-Conserved		IE		1	1	1			IE		1	1	1
PGN_0354	nusA	putative nitrogen utilization substance protein A	transcription		IE		0.311	1	0.566			IE		0.109	1	0.207
PGN_0355	infB	translation initiation factor IF-2	protein synthesis		IE		0.635	1	0.933			IE		0.555	1	0.809
PGN_0356		conserved hypothetical protein	hypothetical proteins-Conserved		IE		0.562	1	0.867			IE		0.389	1	0.623
PGN_0357		ABC transporter membrane protein	transport and binding proteins		IE		0.527	1	0.83			IE		0.442	1	0.691
PGN_0358		putative ABC transporter ATP-binding protein	transport and binding proteins		IE		0.74	1	1			IE		0.814	1	1
PGN_0359		putative ABC transporter permease protein	transport and binding proteins		IE		0.1	1	0.212			IE		0.018	1	0.039
PGN_0360		tyrosyl-tRNA synthetase	protein synthesis		IE		0.327	1	0.59			IE		0.273	1	0.468
PGN_0361		putative glycosyl transferase family 2	cell envelope		-157.855	-7.30246	0	0	0			-229.644	-7.84326	0	0	0
PGN_0362		hypothetical protein	hypothetical proteins		-147.92	-7.20867	0	0	0			ND		0	0	0
PGN_0363		conserved hypothetical protein	hypothetical proteins-Conserved		IE		0.357	1	0.631			IE		0.171	1	0.312
PGN_0364		arginyl-tRNA synthetase	protein synthesis		ND		1.802e-08	3.881e-05	7.921e-08			IE		1.11e-16	2.391e-13	5.11e-16
PGN_0364	argS	hypothetical protein	hypothetical proteins		IE		0.824	1	1			ND		1	1	1
PGN_0366	mnmA	putative tRNA 5-methylaminomethyl-2-thiouridylate 5-methyltransferase	protein synthesis		IE		0.696	1	0.972			IE		0.562	1	0.815
PGN_0367		exodeoxyribonuclease III	DNA metabolism		IE		0.131	1	0.269			IE		0.026	1	0.056
PGN_0368	oxyR	redox-sensitive transcriptional activator OxyR	regulatory functions		-66.564	-6.05667	0.002358	1	0.006719			-69.736	-6.12383	6.979e-06	0.015	2.023e-05
PGN_0369		probable single-stranded binding protein	DNA metabolism		IE		1	1	1			IE		1	1	1
PGN_0370		conserved hypothetical protein	cellular processes		IE		0.854	1	1			IE		0.6	1	0.851
PGN_0371		conserved hypothetical protein	hypothetical proteins-Conserved		IE		0.404	1	0.69			IE		0.28	1	0.478
PGN_0372		hypothetical protein	hypothetical proteins		IE		1	1	1			IE		1	1	1
PGN_0373		putative thioredoxin	energy metabolism		-180.047	-7.49223	0	0	0			-1207.21	-10.2375	0	0	0
PGN_0374		conserved hypothetical protein	hypothetical proteins-Conserved		IE		0.787	1	1			IE		0.97	1	1
PGN_0375		phosphoribulose/uridine kinase	unknown function		-179.165	-7.48515	0	0	0			-38.516	-5.26739	0	0	0
PGN_0376		2-dehydro-3-deoxyphosphooctonate aldolase	cell envelope		IE		0.477	1	0.779			IE		0.359	1	0.582
PGN_0377	aspA	aspartate ammonia-lyase	energy metabolism		IE		0.67	1	0.953			IE		0.869	1	1
PGN_0378		putative exopolyphosphatase	hypothetical proteins-Conserved		IE		0.763	1	1			IE		0.947	1	1
PGN_0379		conserved hypothetical protein	hypothetical proteins-Conserved		IE		0.658	1	0.945			IE		0.606	1	0.859
PGN_0380		partial ROK family transcriptional repressor with glucose kinase domain	regulatory functions		-281.665	-8.13784	4.248e-12	9.15e-09	2.27e-11			1.988		8.609e-07	0.001854	2.703e-06
PGN_0381		partial ROK family transcriptional repressor with glucose kinase domain	regulatory functions		IE		0.179	1	0.354			IE		0.063	1	0.126
PGN_0382		conserved hypothetical protein	hypothetical proteins-Conserved		IE		0.202	1	0.393			IE		0.039	1	0.08
PGN_0383		probable transporter	transport and binding proteins		-56.703	-5.82535	0.0005543	1	0.001696			-4.4	-2.1375	0.0005391	1	0.001381
PGN_0384		conserved hypothetical protein	hypothetical proteins-Conserved		-49.718	-5.6357	3.325e-06	0.007162	1.254e-05			-78.13	-6.2878	3.915e-12	8.433e-09	1.559e-11
PGN_0385		putative integrase/recombinase XerD	cellular processes		IE		0.43	1	0.725			IE		0.805	1	1
PGN_0386		probable 3-dehydroquinate dehydratase type II	amino acid biosynthesis		IE		0.144	1	0.291			IE		0.03	1	0.063
PGN_0387		putative O-methyltransferase	unknown function		-147.744	-7.20696	0	0	0			-4.936	-2.30334	0	0	0
PGN_0388		putative thiol peroxidase	cellular processes		-197.175	-7.62333	0	0	0			-1341.3	-10.3894	0	0	0
PGN_0389		putative cytidine/deoxycytidylate deaminase	unknown function		ND		0.0003892	0.838	0.001224			ND		1.353e-07	0.0002915	4.43e-07
PGN_0390		conserved hypothetical protein	unknown function		-183.152	-7.5169	0	0	0			-270.519	-8.07959	0	0	0
PGN_0391		conserved hypothetical protein	unknown function		-183.668	-7.52096	0	0	0			-373.179	-8.54372	0	0	0
PGN_0392		conserved hypothetical protein with competence-damaged protein domain	hypothetical proteins-Conserved		ND		0.002839	1	0.007923			ND		9.196e-06	0.02	2.637e-05
PGN_0393		putative O-sialoglycoprotein endopeptidase	protein fate		IE		1	1	1			IE		1	1	1
PGN_0394	rpsT	probable 30S ribosomal protein S20	protein synthesis		IE		0.569	1	0.874			IE		0.397	1	0.634
PGN_0395		conserved hypothetical protein	hypothetical proteins-Conserved		ND		0.003266	1	0.008962			-82.65	-6.36894	1.907e-05	0.041	5.363e-05
PGN_0396		ribonuclease R	transcription		IE		0.119	1	0.248			IE		0.021	1	0.044
PGN_0397		putative auxin-regulated protein	hypothetical proteins-Conserved		IE		0.512	1	0.814			IE		0.309	1	0.516
PGN_0398		ABC transporter ATP-binding protein MsbA family	transport and binding proteins		IE		0.706	1	0.976			IE		0.735	1	0.977
PGN_0399		conserved hypothetical protein	hypothetical proteins-Conserved		IE		1	1	1			IE		1	1	1
PGN_0400		conserved hypothetical protein	hypothetical proteins-Conserved		-38.761	-5.27653	0.005115	1	0.014			-91.367	-6.5136	2.374e-05	0.051	6.623e-05
PGN_0401		conserved hypothetical protein	hypothetical proteins-Conserved		IE		0.33	1	0.593			IE		0.351	1	0.571
PGN_0402		hypothetical protein	hypothetical proteins		IE		0.539	1	0.843			IE		0.361	1	0.584
PGN_0403		putative pyridoxamine-phosphate oxidase	biosynthesis of cofactors, prosthetic groups, and carriers		IE		0.474	1	0.778			IE		0.287	1	0.488
PGN_0404		conserved hypothetical protein	hypothetical proteins-Conserved		-115.871	-6.85638	1.489e-05	0.032	5.417e-05			-121.393	-6.92354	1.411e-10	3.039e-07	5.369e-10
PGN_0405		alpha-1,2-mannosidase family protein	cell envelope		-99.133	-6.63129	4.5e-13	9.692e-10	2.511e-12			-28.392	-4.82741	0	0	0
PGN_0406		conserved hypothetical protein with glycosyl hydrolase family 92 domain	cell envelope		-2.999	-1.58448	0.002996	1	0.008317			-104.984	-6.71403	3.472e-13	7.478e-10	1.444e-12
PGN_0407		hypothetical protein	hypothetical proteins		-139.974	-7.12902	0	0	0			-47.533	-5.57086	0	0	0
PGN_0408		conserved hypothetical protein	hypothetical proteins-Conserved		IE		0.943	1	1			IE		0.472	1	0.724
PGN_0409		conserved hypothetical protein	hypothetical proteins-Conserved		IE		0.177	1	0.35			IE		0.045	1	0.091
PGN_0410		probable RNA pseudouridylate synthase	transcription		-81.973	-6.35708	2.987e-06	0.006433	1.135e-05			-68.703	-6.1023	6.207e-12	1.337e-08	2.462e-11
PGN_0411		thiol-disulfide interchange protein	protein fate		IE		0.976	1	1			IE		0.765	1	1
PGN_0412	mazG	conserved hypothetical protein	unknown function		-194.146	-7.601	1.08e-08	2.326e-05	4.815e-08			-813.589	-9.66816	0	0	0
PGN_0413	gyrB	DNA gyrase B subunit	DNA metabolism		IE		0.726	1	0.993			IE		0.837	1	1
PGN_0414		probable membrane-bound dipeptidase	protein fate		IE		0.07	1	0.154			IE		0.006795	1	0.016
PGN_0415		restriction endonuclease	DNA metabolism		-4.416	-2.14274	1.773e-10	3.818e-07	8.737e-10			1.55		0.0001178	0.254	0.0003167
PGN_0416		putative type II DNA modification methyltransferase	DNA metabolism		-241.956	-7.9186	0	0	0			-545.969	-9.09268	0	0	0
PGN_0417		conserved hypothetical protein	hypothetical proteins-Conserved		-286.801	-8.16391	0	0	0			-901.405	-9.81603	0	0	0
PGN_0418		conserved hypothetical protein with aminodeoxychorismate lyase domain	hypothetical proteins-Conserved		IE		0.09	1	0.193			IE		0.239	1	0.418
PGN_0419		putative dinucleotide-utilizing enzyme involved in molybdopterin and thiamine biosynthesis	unknown function		IE		1	1	1			IE		1	1	1
PGN_0420		putative lipoprotein releasing system ATP-binding protein	transport and binding proteins		IE		0.479	1	0.781			IE		0.293	1	0.494
PGN_0421		conserved hypothetical protein	hypothetical proteins-Conserved		-14.271	-3.83501	7.182e-08	0.0001547	3.069e-07			-388.715	-8.60257	0	0	0
PGN_0422		conserved hypothetical protein	unknown function		ND		0.05	1	0.112			ND		0.003582	1	0.008414
PGN_0423		putative transcription elongation factor	transcription		IE		0.165	1	0.328			IE		0.039	1	0.08
PGN_0424		putative HIT family protein	unknown function		-78.069	-6.28668	4.442e-10	9.568e-07	2.121e-09			ND		0	0	0
PGN_0425		partial transposase in ISPg3			IE		1	1	1			IE		1	1	1
PGN_0426		conserved hypothetical protein	hypothetical proteins-Conserved		-88.444	-6.46669	3.745e-12	8.067e-09	2.007e-11			ND		0	0	0
PGN_0427		putative glycosyl hydrolase	hypothetical proteins-Conserved		IE		0.089	1	0.191			IE		0.014	1	0.031
PGN_0428		putative glycosyl transferase family 1	cell envelope		IE		0.116	1	0.241			IE		0.025	1	0.053
PGN_0429		putative 4-alpha-glucanotransferase	unknown function		-81.973	-6.35708	8.366e-10	1.802e-06	3.978e-09			-17.176	-4.10232	1.11e-16	2.391e-13	5.11e-16
PGN_0430		putative ATP-binding component of ABC transporter protein	transport and binding proteins		ND		0.012	1	0.03			ND		0.0001775	0.382	0.0004726
PGN_0431		conserved hypothetical protein	hypothetical proteins-Conserved		-154.33	-7.26987	0	0	0			-485.054	-8.922	0	0	0
PGN_0432		conserved hypothetical protein	hypothetical proteins-Conserved		ND		6.045e-05	0.13	0.0002067			ND		2.513e-09	5.413e-06	8.991e-09
PGN_0433	pgk	phosphoglycerate kinase	energy metabolism		IE		0.443	1	0.743			IE		0.206	1	0.368
PGN_0434		phosphoenolpyruvate carboxykinase	energy metabolism		IE		0.611	1	0.911			IE		0.774	1	1
PGN_0435		probable partial hemagglutinin-related protein	unknown function		IE		1	1	1			IE		1	1	1
PGN_0436		probable partial hemagglutinin-related protein	unknown function		IE		0.633	1	0.93			IE		0.478	1	0.73
PGN_0437		conserved hypothetical protein	hypothetical proteins-Conserved		IE		1	1	1			IE		1	1	1
PGN_0438		conserved hypothetical protein	hypothetical proteins-Conserved		IE		1	1	1			IE		1	1	1
PGN_0439		conserved hypothetical protein	hypothetical proteins-Conserved		IE		1	1	1			IE		1	1	1
PGN_0440		conserved hypothetical protein	hypothetical proteins-Conserved		IE		1	1	1			IE		1	1	1
PGN_0441		hypothetical protein	hypothetical proteins		-18.842	-4.23588	0	0	0			-39.48	-5.30305	0	0	0
PGN_0442		transposase in ISPg3			IE		1	1	1			IE		1	1	1
PGN_0443		hypothetical protein	hypothetical proteins		ND		0.039	1	0.089			ND		0.00211	1	0.005056
PGN_0444		probable outer membrane efflux protein	transport and binding proteins		-152.44	-7.2521	2.675e-06	0.005761	1.027e-05			ND		1.93e-12	4.158e-09	7.786e-12
PGN_0445		membrane fusion efflux protein	transport and binding proteins		-152.851	-7.25598	0.002553	1	0.007235			ND		6.066e-06	0.013	1.775e-05
PGN_0446		putative ABC transporter ATP-binding protein	transport and binding proteins		ND		1.681e-06	0.003621	6.547e-06			-112.998	-6.82015	2.534e-12	5.457e-09	1.016e-11
PGN_0447		putative ABC transporter permease protein	transport and binding proteins		-179.513	-7.48794	0	0	0			-1692.61	-10.725	0	0	0
PGN_0448		putative ABC transporter ATP-binding protein	transport and binding proteins		-88.192	-6.46258	0	0	0			-677.56	-9.4042	0	0	0
PGN_0449		conserved hypothetical protein	hypothetical proteins-Conserved		ND		7.439e-06	0.016	2.739e-05			-85.233	-6.41334	7.17e-11	1.544e-07	2.753e-10
PGN_0450		putative RNA polymerase sigma-70 factor ECF subfamily	transcription		-123.678	-6.95045	0	0	0			-18.201	-4.18595	0	0	0
PGN_0451		conserved hypothetical protein	hypothetical proteins-Conserved		IE		0.194	1	0.38			IE		0.054	1	0.109
PGN_0452		conserved hypothetical protein	hypothetical proteins-Conserved		IE							IE
PGN_0453		partial transposase Orf1 in ISPg5			IE		0.4	1	0.687			IE		0.211	1	0.375
PGN_0454		transposase in ISPg3			IE		1	1	1			IE		1	1	1
PGN_0455		partial transposase Orf1 in ISPg5			IE		0.368	1	0.645			IE		0.181	1	0.328
PGN_0456		methylmalonyl-CoA mutase large subunit	energy metabolism		IE		1	1	1			IE		1	1	1
PGN_0457		methylmalonyl-CoA mutase small subunit	energy metabolism		-226.401		0.673	1	0.956			-101.653		0.53	1	0.782
PGN_0458		hypothetical protein	hypothetical proteins		IE		5.606e-08	0.0001208	2.406e-07			IE		1.554e-15	3.348e-12	6.99e-15
PGN_0459		transposase in ISPg3			-207.658		1	1	1			-182.464		1	1	1
PGN_0460		DNA-binding protein histone-like family	DNA metabolism		ND		0	0	0			-130.433	-7.02717	0	0	0
PGN_0461		probable D-alanyl-D-alanine dipeptidase	cell envelope		-173.396		0.0002527	0.544	0.0008172			-311.415	-8.28269	8.211e-08	0.0001769	2.729e-07
PGN_0462		probable haloacid dehalogenase-like hydrolase	hypothetical proteins-Conserved		-248.532	-7.95729	6.695e-14	1.442e-10	3.919e-13			-1006.78	-9.97554	0	0	0
PGN_0463		conserved hypothetical protein	hypothetical proteins-Conserved		-175.596	-7.45612	0	0	0			-556.378	-9.11992	0	0	0
PGN_0464		conserved hypothetical protein	unknown function		-12.037	-3.5894	0	0	0			-18.641	-4.22041	0	0	0
PGN_0465		GTP pyrophosphokinase	cellular processes		IE		0.028	1	0.066			IE		0.0008508	1	0.002148
PGN_0466		putative cardiolipin synthetase	fatty acid and phospholipid metabolism		IE		0.089	1	0.191			IE		0.012	1	0.028
PGN_0467		conserved hypothetical protein	hypothetical proteins-Conserved		IE		1	1	1			IE		1	1	1
PGN_0468		conserved hypothetical protein with DUF452 domain	hypothetical proteins-Conserved		IE		0.14	1	0.284			IE		0.025	1	0.054
PGN_0469		probable biotin synthesis protein	biosynthesis of cofactors, prosthetic groups, and carriers		-245.301		0.741	1	1			-14.685		0.623	1	0.871
PGN_0470		conserved hypothetical protein	unknown function		-18.958	-4.24473	0.000101	0.218	0.000339			-14.96	-3.90304	2.874e-07	0.0006191	9.255e-07
PGN_0471		conserved hypothetical protein	hypothetical proteins-Conserved		IE		2.22e-16	4.783e-13	1.411e-15			IE		0	0	0
PGN_0472		DNA topoisomerase IV A subunit	DNA metabolism		IE		0.724	1	0.992			IE		0.614	1	0.865
PGN_0473		conserved hypothetical protein	regulatory functions		ND		0.792	1	1			ND		0.852	1	1
PGN_0474		hypothetical protein	hypothetical proteins		IE		4.343e-05	0.094	0.0001506			IE		1.235e-09	2.66e-06	4.524e-09
PGN_0475		hypothetical protein	hypothetical proteins		IE		0.064	1	0.141			IE		0.005975	1	0.014
PGN_0476		conserved hypothetical protein	hypothetical proteins-Conserved		IE		0.459	1	0.76			IE		0.217	1	0.384
PGN_0477		conserved hypothetical protein	hypothetical proteins-Conserved		ND		0.276	1	0.513			ND		0.076	1	0.15
PGN_0478		partial transposase in ISPg4			IE		0.009249	1	0.024			IE		0.0001098	0.237	0.0002961
PGN_0479		hypothetical protein	hypothetical proteins		ND		1	1	1			-55.961		1	1	1
PGN_0480		partial transposase in ISPg4			-206.714		0.0005007	1	0.001545			-45.938	-5.52162	5.569e-07	0.0012	1.772e-06
PGN_0481		hypothetical protein	hypothetical proteins		-27.982	-4.80643	0	0	0			-1.155	-0.207893	0	0	0
PGN_0482		probable immunoreactive 23 kDa antigen	cell envelope		-108.886	-6.76667	0	0	0			-124.445	-6.95936	0.006837	1	0.016
PGN_0483		putative aldose 1-epimerase	energy metabolism		-214.896	-7.74749	2.497e-10	5.378e-07	1.217e-09			-28.142	-4.81465	0	0	0
PGN_0484		putative galactokinase	energy metabolism		-236.673	-7.88675	1.188e-09	2.559e-06	5.575e-09			-991.804	-9.95391	0	0	0
PGN_0485		conserved hypothetical protein	hypothetical proteins-Conserved		IE		0	0	0			IE		0	0	0
PGN_0486		conserved hypothetical protein	hypothetical proteins-Conserved		IE		0.424	1	0.719			IE		0.633	1	0.882
PGN_0487		FtsK/SpoIIIE family cell division protein	unknown function		-85.362	-6.41552	0.243	1	0.459			-238.481	-7.89773	0.085	1	0.165
PGN_0488		conserved hypothetical protein	energy metabolism		IE		8.234e-06	0.018	3.026e-05			IE		2.343e-11	5.046e-08	9.158e-11
PGN_0489		conserved hypothetical protein	hypothetical proteins-Conserved		-230.509		1	1	1			-28.411		1	1	1
PGN_0490		putative DNA-damage-inducible protein F	transport and binding proteins		-182.964	-7.51542	0.000638	1	0.001938			-60.99	-5.9305	1.692e-06	0.003644	5.221e-06
PGN_0491		probable phosphotyrosine protein phosphatase	regulatory functions		-54.878	-5.77816	0	0	0			-50.671	-5.66309	0	0	0
PGN_0492		cation-transporting ATPase	transport and binding proteins		-33.282	-5.05667	0	0	0			-9.962	-3.31644	0	0	0
PGN_0493		hypothetical protein	hypothetical proteins		IE		7.953e-05	0.171	0.0002693			IE		3.57e-07	0.000769	1.141e-06
PGN_0494		hypothetical protein	hypothetical proteins		IE		0.453	1	0.755			IE		0.265	1	0.456
PGN_0495		conserved hypothetical protein	hypothetical proteins-Conserved		IE		0.147	1	0.296			IE		0.031	1	0.065
PGN_0496		putative cytochrome B subunit	energy metabolism		IE		0.73	1	0.995			IE		0.608	1	0.859
PGN_0497	sdhA	fumarate reductase flavoprotein subunit	energy metabolism		IE		0.645	1	0.936			IE		0.552	1	0.807
PGN_0498		fumarate reductase iron-sulfur protein	energy metabolism		IE		0.732	1	0.996			IE		1	1	1
PGN_0499		conserved hypothetical protein	unknown function		IE		1	1	1			IE		1	1	1
PGN_0500		methylmalonyl-CoA decarboxylase alpha subunit	energy metabolism		IE		0.865	1	1			IE		0.628	1	0.877
PGN_0501		conserved hypothetical protein	hypothetical proteins-Conserved		IE		0.608	1	0.909			IE		0.636	1	0.884
PGN_0502		conserved hypothetical protein	hypothetical proteins-Conserved		IE		1	1	1			IE		1	1	1
PGN_0503		putative biotin carboxyl carrier protein	energy metabolism		IE		0.456	1	0.758			IE		0.492	1	0.742
PGN_0504		methylmalonyl-CoA decarboxylase beta subunit	energy metabolism		ND		0.316	1	0.573			ND		0.638	1	0.886
PGN_0505		hypothetical protein	hypothetical proteins		-115.871		0.032	1	0.076			ND		0.001442	1	0.00353
PGN_0506		hypothetical protein	hypothetical proteins		-40.678	-5.34618	1.185e-13	2.552e-10	6.859e-13			-12.176		0	0	0
PGN_0507		putative ion transporter	transport and binding proteins		-151.838	-7.24639	0.06	1	0.133			-144.612	-7.17604	0.013	1	0.029
PGN_0508		putative aminopeptidase	protein fate		IE		0	0	0			IE		0	0	0
PGN_0509		immunoreactive 84 kDa antigen	cell envelope		ND		0.366	1	0.643			ND		0.338	1	0.556
PGN_0510		probable xanthosine triphosphate pyrophosphatase	unknown function		IE		0.0002661	0.573	0.0008568			IE		6.01e-08	0.0001295	2.023e-07
PGN_0511		conserved hypothetical protein	unknown function		IE		0.755	1	1			IE		0.23	1	0.404
PGN_0512		probable biotin--acetyl-CoA-carboxylase ligase	biosynthesis of cofactors, prosthetic groups, and carriers		-131.896	-7.04326	0.748	1	1			-414.543		0.114	1	0.215
PGN_0513		conserved hypothetical protein	hypothetical proteins-Conserved		-27.119	-4.76123	4.779e-07	0.001029	1.917e-06			-113.644	-6.82838	5.174e-14	1.114e-10	2.207e-13
PGN_0514		conserved hypothetical protein	hypothetical proteins-Conserved		IE		0.041	1	0.094			IE		0.001683	1	0.004074
PGN_0515		probable lipoprotein signal peptidase	protein fate		IE		0.622	1	0.92			IE		0.464	1	0.714
PGN_0516		putative DnaK suppressor protein	DNA metabolism		IE		0.629	1	0.927			IE		1	1	1
PGN_0517	ileS	isoleucyl-tRNA synthetase	protein synthesis		IE		0.857	1	1			IE		0.785	1	1
PGN_0518		putative ribulose-phosphate 3-epimerase	energy metabolism		-100.323	-6.64851	0.972	1	1			1.961		0.8	1	1
PGN_0519		probable competence protein	cellular processes		IE		0	0	0			IE		0	0	0
PGN_0520		probable shikimate kinase	central intermediary metabolism		IE		0.39	1	0.675			IE		0.336	1	0.553
PGN_0521		conserved hypothetical protein	hypothetical proteins-Conserved		IE		0.201	1	0.391			IE		0.076	1	0.149
PGN_0522		putative dihydropteroate synthase	biosynthesis of cofactors, prosthetic groups, and carriers		IE		0.839	1	1			IE		0.721	1	0.964
PGN_0523		conserved hypothetical protein	hypothetical proteins-Conserved		-39.856		0.743	1	1			-31.317	-4.96887	0.816	1	1
PGN_0524		lipid A 4'-phosphatase	unknown function		IE		0.001175	1	0.003496			IE		2.481e-06	0.005344	7.484e-06
PGN_0525	batE	probable aerotolerance-related exported protein BatE	cellular processes		IE		0.46	1	0.761			IE		0.496	1	0.745
PGN_0526	batD	aerotolerance-related exported protein BatD	cellular processes		IE		0.805	1	1			IE		0.845	1	1
PGN_0527	batC	probable aerotolerance-related exported protein BatC	cellular processes		IE		0.158	1	0.316			IE		0.516	1	0.766
PGN_0528	batB	putative aerotolerance-related exported protein BatB	cellular processes		IE		0.42	1	0.714			IE		0.273	1	0.468
PGN_0529	batA	aerotolerance-related membrane protein BatA	cellular processes		-98.305	-6.61919	0.208	1	0.401			-274.64		0.048	1	0.098
PGN_0530		conserved hypothetical protein	hypothetical proteins-Conserved		-175.039	-7.45153	2.237e-07	0.0004819	9.25e-07			-366.761	-8.5187	8.993e-15	1.937e-11	3.921e-14
PGN_0531		putative von Willebrand factor type A	hypothetical proteins-Conserved		-87.643	-6.45357	3.346e-13	7.208e-10	1.887e-12			ND		0	0	0
PGN_0532		magnesium chelatase subunit I	unknown function		-175.121	-7.45221	3.864e-14	8.322e-11	2.293e-13			-289.684		0	0	0
PGN_0533		putative quinolinate synthetase complex subunit A	biosynthesis of cofactors, prosthetic groups, and carriers		-267.243	-8.06201	0	0	0			-233.315	-7.86614	0	0	0
PGN_0534		putative nicotinate-nucleotide pyrophosphorylase	biosynthesis of cofactors, prosthetic groups, and carriers		-142.597	-7.1558	0	0	0			-10.449	-3.38529	0	0	0
PGN_0535		L-aspartate oxidase	biosynthesis of cofactors, prosthetic groups, and carriers		IE		0	0	0			IE		0	0	0
PGN_0536		conserved hypothetical protein	hypothetical proteins-Conserved		-3.302		1	1	1			-193.712		1	1	1
PGN_0537		probable transcriptional regulator Crp family	regulatory functions		ND		0.047	1	0.107			ND		3.447e-06	0.007426	1.026e-05
PGN_0538		conserved hypothetical protein	hypothetical proteins-Conserved		-171.196		0.005247	1	0.014			-132.566		3.351e-05	0.072	9.229e-05
PGN_0539		metallo-beta-lactamase superfamily protein	unknown function		IE		0	0	0			IE		0	0	0
PGN_0540		conserved hypothetical protein	hypothetical proteins-Conserved		ND		0.094	1	0.201			ND		0.153	1	0.284
PGN_0541		hypothetical protein	hypothetical proteins		IE		0.011	1	0.027			IE		0.0001437	0.31	0.0003846
PGN_0542		partial transposase in ISPg2			IE		0.211	1	0.406			IE		0.063	1	0.125
PGN_0543	gltX	glutamyl-tRNA synthetase	protein synthesis		IE		0.923	1	1			IE		0.959	1	1
PGN_0544		3-deoxy-D-manno-octulosonic-acid transferase	cell envelope		IE		0.796	1	1			IE		0.954	1	1
PGN_0545		putative sulfatase	cell envelope		IE		0.389	1	0.673			IE		0.132	1	0.246
PGN_0546		glucose-1-phosphate thymidylyltransferase	cell envelope		IE		0.663	1	0.947			IE		0.923	1	1
PGN_0547		dTDP-4-dehydrorhamnose 3,5-epimerase	cell envelope		IE		1	1	1			IE		1	1	1
PGN_0548		putative dTDP-4-dehydrorhamnose reductase	cell envelope		IE		0.945	1	1			IE		0.514	1	0.765
PGN_0549		dTDP-glucose 4,6-dehydratase	cell envelope		-39.445		0.495	1	0.796			-4.592		0.31	1	0.518
PGN_0550	gcvT	aminomethyltransferase	energy metabolism		IE		0.009122	1	0.024			IE		0.007164	1	0.016
PGN_0551		conserved hypothetical protein	hypothetical proteins-Conserved		IE		0.189	1	0.371			IE		0.051	1	0.103
PGN_0552		hypothetical protein	hypothetical proteins		ND		0.273	1	0.509			-25.828		0.104	1	0.198
PGN_0553	hmuV	conserved hypothetical protein	hypothetical proteins-Conserved		-115.871		9.764e-05	0.21	0.0003281			-242.785	-7.92354	6.862e-08	0.0001478	2.292e-07
PGN_0554	hmuU	conserved hypothetical protein	hypothetical proteins-Conserved		-53.005	-5.72806	0.0002621	0.565	0.0008451			ND		5.092e-08	0.0001097	1.717e-07
PGN_0555	hmuT	conserved hypothetical protein	hypothetical proteins-Conserved		-156.79	-7.29269	0.001599	1	0.00466			-299.32		1.478e-06	0.003183	4.586e-06
PGN_0556	hmuS	putative cobalamin biosynthesis-related protein	unknown function		-166.137	-7.37623	0	0	0			-221.15	-7.78888	0	0	0
PGN_0557	hmuR	TonB-dependent receptor HmuR	transport and binding proteins		-122.034	-6.93114	0	0	0			-255.699	-7.9983	0	0	0
PGN_0558	hmuY	conserved hypothetical protein	transport and binding proteins		ND		2.304e-12	4.963e-09	1.26e-11			ND		0	0	0
PGN_0559		conserved hypothetical protein	hypothetical proteins-Conserved		-187.366		0	0	0			ND		0	0	0
PGN_0560		hypothetical protein	hypothetical proteins		-152.216	-7.24998	0	0	0			-110.789		0	0	0
PGN_0561	prtT	trypsin like proteinase PrtT	protein fate		-59.168	-5.88675	0	0	0			-61.988	-5.95392	0	0	0
PGN_0562		conserved hypothetical protein	hypothetical proteins-Conserved		-138.578	-7.11455	0.001068	1	0.003181			-2758.45	-11.4296	1.347e-06	0.002902	4.211e-06
PGN_0563		conserved hypothetical protein	hypothetical proteins-Conserved		-198.563	-7.63345	0	0	0			ND		0	0	0
PGN_0564	sod	superoxide dismutase Fe-Mn	cellular processes		-59.168	-5.88675	0	0	0			ND		0	0	0
PGN_0565		conserved hypothetical protein	hypothetical proteins-Conserved		-163.22	-7.35067	0.029	1	0.069			-1453.48		0.0008755	1	0.002206
PGN_0566		probable thioesterase protein	hypothetical proteins-Conserved		-172.574	-7.43107	0	0	0			-24.106	-4.59132	0	0	0
PGN_0567	prtC	collagenase	protein fate		IE		0.002569	1	0.007271			IE		2.828e-05	0.061	7.849e-05
PGN_0568		2-amino-4-hydroxy-6- hydroxymethyldihydropteridine pyrophosphokinase	biosynthesis of cofactors, prosthetic groups, and carriers		IE		0.651	1	0.943			IE		1	1	1
PGN_0569	queA	S-adenosylmethionine:tRNA ribosyltransferase-isomerase	protein synthesis		IE		1	1	1			IE		1	1	1
PGN_0570		putative tRNA pseudouridine synthase B	protein synthesis		IE		0.452	1	0.753			IE		0.146	1	0.27
PGN_0571		putative undecaprenol kinase	cellular processes		IE		0.484	1	0.784			IE		0.298	1	0.501
PGN_0572		conserved hypothetical protein	hypothetical proteins-Conserved		IE		0.547	1	0.85			IE		0.371	1	0.597
PGN_0573		putative cell division protein FtsX	cellular processes		-178.737		0.597	1	0.899			ND		0.432	1	0.68
PGN_0574		conserved hypothetical protein	hypothetical proteins-Conserved		IE		4.169e-09	8.979e-06	1.898e-08			IE		0	0	0
PGN_0575		transposase in ISPg1			IE		1	1	1			IE		1	1	1
PGN_0576		hypothetical protein	hypothetical proteins		IE		1	1	1			IE		1	1	1
PGN_0577		transposase in ISPg1			IE		1	1	1			IE		1	1	1
PGN_0578		conserved hypothetical protein found in conjugate transposon	hypothetical proteins-Conserved		ND		0.172	1	0.342			ND		0.042	1	0.087
PGN_0579		conserved hypothetical protein	hypothetical proteins-Conserved		-57.055		0.017	1	0.043			-39.849		0.0003974	0.856	0.001035
PGN_0580		conserved hypothetical protein	hypothetical proteins-Conserved		-786.444	-9.6192	0.033	1	0.077			-164.784	-7.36443	0.001923	1	0.004622
PGN_0581		conserved hypothetical protein	hypothetical proteins-Conserved		-91.526	-6.51611	2.652e-09	5.712e-06	1.215e-08			-14.206	-3.82843	0	0	0
PGN_0582		DNA topoisomerase I	DNA metabolism		IE		0.0007141	1	0.002157			IE		7.123e-06	0.015	2.062e-05
PGN_0583		conserved hypothetical protein	hypothetical proteins-Conserved		-6.484		0.172	1	0.341			-8.128		0.042	1	0.087
PGN_0584		conserved hypothetical protein	hypothetical proteins-Conserved		IE		2.454e-14	5.285e-11	1.472e-13			IE		0	0	0
PGN_0585		transposase in ISPg3			-40.678		1	1	1			-17.047		1	1	1
PGN_0586		conserved hypothetical protein	hypothetical proteins-Conserved		IE		0.004434	1	0.012			IE		8.464e-05	0.182	0.0002299
PGN_0587		transposase in ISPg1			ND		0.36	1	0.636			-108.995		0.174	1	0.317
PGN_0588		conserved hypothetical protein	hypothetical proteins-Conserved		ND		1.708e-08	3.68e-05	7.525e-08			ND		2.22e-16	4.783e-13	1.018e-15
PGN_0589		conserved hypothetical protein	hypothetical proteins-Conserved		-197.51		8.456e-08	0.0001821	3.593e-07			-137.948		1.665e-15	3.587e-12	7.458e-15
PGN_0590		putative Fic family protein	unknown function		-179.354	-7.48667	0	0	0			-60.128	-5.90997	0	0	0
PGN_0591		conserved hypothetical protein	hypothetical proteins-Conserved		-177.094	-7.46837	4.752e-09	1.024e-05	2.155e-08			-1113.2	-10.1205	0	0	0
PGN_0592	traQ_1	putative conserved protein found in conjugate transposon TraQ			-190.653	-7.57481	0	0	0			-133.159	-7.05701	0	0	0
PGN_0593	traO_1	putative conserved protein found in conjugate transposon TraO			-414.177	-8.6941	8.882e-16	1.913e-12	5.561e-15			-867.828	-9.76127	0	0	0
PGN_0594	traN_2	conserved protein found in conjugate transposon TraN	other categories		-100.339	-6.64874	5.577e-08	0.0001201	2.398e-07			-1.042	-0.0593553	6.661e-16	1.435e-12	3.021e-15
PGN_0595	traM_2	putative conserved protein found in conjugate transposon TraM			-178.737	-7.48169	0	0	0			ND		0.71	1	0.954
PGN_0596		conserved hypothetical protein found in conjugate transposon	hypothetical proteins-Conserved		-73.036	-6.19054	0	0	0			-306.064		0	0	0
PGN_0597	traK_2	putative conserved protein found in conjugate transposon TraK			-255.163	-7.99528	3.781e-08	8.144e-05	1.635e-07			-66.831	-6.06245	1.11e-16	2.391e-13	5.11e-16
PGN_0598	traJ_2	conserved transmembrane protein found in conjugate transposon TraJ	other categories		-72.728	-6.18444	3.424e-05	0.074	0.0001199			ND		1.71e-09	3.684e-06	6.202e-09
PGN_0599	traI_2	putative conserved protein found in conjugate transposon TraI	mobile and extrachromosomal element functions		ND		0.006063	1	0.016			ND		3.232e-05	0.07	8.925e-05
PGN_0600		conserved hypothetical protein	hypothetical proteins-Conserved		-96.148		0.024	1	0.057			-201.46		0.0007658	1	0.001941
PGN_0601		conserved hypothetical protein	hypothetical proteins-Conserved		IE		0.0001115	0.24	0.0003707			IE		7.809e-09	1.682e-05	2.731e-08
PGN_0602		transposase in ISPg1			ND		1	1	1			ND		1	1	1
PGN_0603		hypothetical protein	hypothetical proteins		-173.289		0.013	1	0.033			-3025.78		0.0002201	0.474	0.0005824
PGN_0604		ferritin	transport and binding proteins		IE		0	0	0			IE		0	0	0
PGN_0605		transposase in ISPg1			-101.819		1	1	1			-60.955		1	1	1
PGN_0606		glucosamine-6-phosphate isomerase	central intermediary metabolism		-61.428	-5.94082	7.342e-09	1.582e-05	3.302e-08			-231.679	-7.85598	0	0	0
PGN_0607		dipeptidyl peptidase 11	hypothetical proteins-Conserved		-66.564	-6.05667	1.02e-08	2.198e-05	4.559e-08			ND		0	0	0
PGN_0608		conserved hypothetical protein	hypothetical proteins-Conserved		IE		0.002171	1	0.006225			IE		3.293e-06	0.007093	9.838e-06
PGN_0609		probable DNA mismatch repair protein	hypothetical proteins		IE		0.091	1	0.195			IE		0.027	1	0.057
PGN_0610		conserved hypothetical protein with DUF1015 domain	hypothetical proteins-Conserved		IE		0.496	1	0.796			IE		0.669	1	0.914
PGN_0611		D-3-phosphoglycerate dehydrogenase	unknown function		IE		0.764	1	1			IE		0.656	1	0.903
PGN_0612		phosphoserine aminotransferase	biosynthesis of cofactors, prosthetic groups, and carriers		-180.695	-7.49741	0.577	1	0.881			-306.495	-8.25972	0.371	1	0.597
PGN_0613		UDP-glucose 6-dehydrogenase	cell envelope		IE		0	0	0			IE		0	0	0
PGN_0614		DNA-binding protein histone-like family	DNA metabolism		IE		1	1	1			IE		1	1	1
PGN_0615		hypothetical protein	hypothetical proteins		IE		1	1	1			IE		1	1	1
PGN_0616		probable elongation factor P	protein synthesis		-61.223		1	1	1			-384.841		1	1	1
PGN_0617		conserved hypothetical protein	hypothetical proteins-Conserved		IE		0.005941	1	0.016			IE		3.159e-05	0.068	8.734e-05
PGN_0618		aspartate-semialdehyde dehydrogenase	amino acid biosynthesis		-136.826		0.523	1	0.827			ND		0.595	1	0.847
PGN_0619		conserved hypothetical protein	hypothetical proteins-Conserved		IE		6.661e-16	1.435e-12	4.183e-15			IE		0	0	0
PGN_0620	mraW	putative S-adenosyl-methyltransferase MraW	hypothetical proteins-Conserved		IE		0.766	1	1			IE		0.659	1	0.905
PGN_0621		conserved hypothetical protein	hypothetical proteins-Conserved		IE		0.665	1	0.948			IE		1	1	1
PGN_0622		penicillin-binding protein	cell envelope		IE		0.737	1	0.997			IE		0.693	1	0.937
PGN_0623	murE	UDP-N-acetylmuramoylalanyl-D-glutamyl-2, 6-diaminopimelate ligase	cell envelope		7.356		0.812	1	1			-24.254		0.973	1	1
PGN_0624	mraY	phospho-N-acetylmuramoyl-pentapeptide- transferase	cell envelope		IE		0	0	0			IE		0.019	1	0.042
PGN_0625		UDP-N-acetylmuramoylalanine--D-glutamate ligase	cell envelope		IE		0.971	1	1			IE		0.713	1	0.958
PGN_0626		putative rod shape-determining protein RodA	cellular processes		IE		0.85	1	1			IE		0.59	1	0.841
PGN_0627	murG	N-acetylglucosaminyl transferase	cell envelope		IE		0.791	1	1			IE		0.5	1	0.75
PGN_0628	murC	UDP-N-acetylmuramate-alanine ligase	cell envelope		IE		0.539	1	0.843			IE		0.785	1	1
PGN_0629		putative cell division protein FtsQ	cellular processes		IE		0.945	1	1			IE		0.989	1	1
PGN_0630		probable cell division protein FtsA	cellular processes		IE		0.677	1	0.958			IE		0.536	1	0.786
PGN_0631		putative cell division protein FtsZ	cellular processes		-46.841	-5.5497	0.81	1	1			ND		0.971	1	1
PGN_0632		conserved hypothetical protein	unknown function		IE		0.0002842	0.612	0.0009124			IE		2.774e-08	5.976e-05	9.47e-08
PGN_0633		conserved hypothetical protein	hypothetical proteins-Conserved		IE		1	1	1			IE		1	1	1
PGN_0634	panB	3-methyl-2-oxobutanoate hydroxymethyltransferase	biosynthesis of cofactors, prosthetic groups, and carriers		IE		1	1	1			IE		1	1	1
PGN_0635	guaA	glutamine-hydrolyzing GMP synthase	purines, pyrimidines, nucleosides and nucleotides		IE		0.641	1	0.934			IE		0.561	1	0.815
PGN_0636	rpmE2	50S ribosomal protein L31	protein synthesis		-180.352		0.327	1	0.589			-547.558	-9.09687	0.249	1	0.433
PGN_0637	htrA	putative heat shock-related protease htrA protein	protein fate		IE		0	0	0			IE		0	0	0
PGN_0638	rpoD	RNA polymerase sigma factor RpoD	transcription		IE		0.592	1	0.897			IE		0.426	1	0.672
PGN_0639	rpsF	30S ribosomal protein S6	protein synthesis		17.775		0.156	1	0.313			-91.948		1	1	1
PGN_0640	rpsR	30S ribosomal protein S18	protein synthesis		105.647		0	0	0			-22.623	-4.49972	0	0	0
PGN_0641	rplI	50S ribosomal protein L9	protein synthesis		IE		0	0	0			IE		0	0	0
PGN_0642		conserved hypothetical protein	hypothetical proteins-Conserved		-298.306		0.997	1	1			-625.043	-9.28781	0.668	1	0.914
PGN_0643		3,4-dihydroxy-2-butanone 4-phosphate synthase	biosynthesis of cofactors, prosthetic groups, and carriers		IE		5.44e-05	0.117	0.0001866			IE		1.882e-09	4.055e-06	6.803e-09
PGN_0644		transposase in ISPg1			IE		1	1	1			IE		1	1	1
PGN_0645		Por secretion system protein porQ	hypothetical proteins		IE		0.456	1	0.758			IE		0.596	1	0.848
PGN_0646	cmk	probable cytidylate kinase	purines, pyrimidines, nucleosides and nucleotides		IE		1	1	1			IE		0.727	1	0.969
PGN_0647	ispH	hydroxymethylbutenyl pyrophosphate reductase	cellular processes		-43.816		0.415	1	0.706			-144.269	-7.17262	0.42	1	0.664
PGN_0648		conserved hypothetical protein	hypothetical proteins-Conserved		-113.644	-6.82838	8.198e-08	0.0001766	3.49e-07			-307.571	-8.26478	4.441e-16	9.566e-13	2.022e-15
PGN_0649		conserved hypothetical protein	hypothetical proteins-Conserved		-155.903	-7.2845	0	0	0			-70.221	-6.13383	0	0	0
PGN_0650		conserved hypothetical protein	hypothetical proteins-Conserved		IE		0	0	0			IE		0	0	0
PGN_0651		conserved hypothetical protein	hypothetical proteins-Conserved		IE		0.059	1	0.131			IE		0.005057	1	0.012
PGN_0652		conserved hypothetical protein	hypothetical proteins-Conserved		-131.896		0.133	1	0.274			ND		0.026	1	0.055
PGN_0653		conserved hypothetical protein	hypothetical proteins-Conserved		-334.67	-8.3866	0	0	0			-107.882		0	0	0
PGN_0654		conserved hypothetical protein	hypothetical proteins-Conserved		-72.111	-6.17215	6.077e-12	1.309e-08	3.224e-11			ND		0	0	0
PGN_0655		conserved hypothetical protein	hypothetical proteins-Conserved		-119.98	-6.90665	1.399e-11	3.014e-08	7.333e-11			-125.697		0	0	0
PGN_0656		conserved hypothetical protein	hypothetical proteins-Conserved		1.479		2.22e-16	4.783e-13	1.411e-15			-2.625	-1.39232	0	0	0
PGN_0657		conserved hypothetical protein	hypothetical proteins-Conserved		-82.509		0.274	1	0.509			-1325.42	-10.3722	0.017	1	0.036
PGN_0658		GTP-binding elongation factor family protein TypA/BipA	unknown function		5.488		0	0	0			-3.052	-1.60975	0	0	0
PGN_0659		35 kDa hemin binding protein	energy metabolism		-9.418		0	0	0			ND		0	0	0
PGN_0660		putative alkyl hydroperoxide reductase C subunit	cellular processes		-49.022	-5.61536	3.723e-13	8.018e-10	2.094e-12			-10.598		0	0	0
PGN_0661		alkyl hydroperoxide reductase F subunit	cellular processes		IE		3.215e-07	0.0006925	1.304e-06			IE		4.813e-11	1.037e-07	1.855e-10
PGN_0662		ATP-dependent protease La	protein fate		ND		0.874	1	1			ND		0.388	1	0.622
PGN_0663		conserved hypothetical protein	hypothetical proteins-Conserved		IE		7.062e-11	1.521e-07	3.579e-10			IE		0	0	0
PGN_0664		conserved hypothetical protein	hypothetical proteins-Conserved		IE		0.852	1	1			IE		0.595	1	0.847
PGN_0665	tpiA	putative triosephosphate isomerase	energy metabolism		IE		0.567	1	0.871			IE		0.394	1	0.63
PGN_0666		conserved hypothetical protein	hypothetical proteins-Conserved		IE		0.475	1	0.779			IE		0.179	1	0.326
PGN_0667	folE	putative GTP cyclohydrolase I	biosynthesis of cofactors, prosthetic groups, and carriers		-147.92		0.399	1	0.687			ND		0.21	1	0.375
PGN_0668		RNA-binding protein	transcription		IE		3.331e-16	7.174e-13	2.104e-15			IE		0	0	0
PGN_0669		ABC transporter ATP-binding protein	transport and binding proteins		IE		1	1	1			IE		1	1	1
PGN_0670	ppnK	probable inorganic polyphosphate/ATP-NAD kinase	hypothetical proteins-Conserved		-48.074		0.593	1	0.898			ND		0.845	1	1
PGN_0671		putative pyridoxal phosphate biosynthetic protein	biosynthesis of cofactors, prosthetic groups, and carriers		-160.832	-7.32941	0.039	1	0.09			-87.588		0.001618	1	0.003926
PGN_0672		probable biopolymer transport protein	transport and binding proteins		-180.304	-7.49429	0	0	0			-518.114	-9.01713	0	0	0
PGN_0673		probable biopolymer transport protein	transport and binding proteins		-256.395	-8.00222	0	0	0			-671.534	-9.39132	0	0	0
PGN_0674		conserved hypothetical protein	hypothetical proteins-Conserved		-127.658	-6.99614	0	0	0			-203.797	-7.67099	0	0	0
PGN_0675		conserved hypothetical protein	unknown function		-15.254	-3.93112	0	0	0			-51.14	-5.67638	0	0	0
PGN_0676	prmA	putative ribosomal protein L11 methyltransferase	protein synthesis		IE		0.006967	1	0.018			IE		2.219e-05	0.048	6.199e-05
PGN_0677		putative multi antimicrobial extrusion protein MatE	transport and binding proteins		IE		0.202	1	0.393			IE		0.04	1	0.082
PGN_0678		thiamine monophosphate kinase	biosynthesis of cofactors, prosthetic groups, and carriers		IE		0.85	1	1			IE		0.468	1	0.72
PGN_0679		putative tetraacyldisaccharide 4'-kinase	cell envelope		IE		0.781	1	1			IE		0.844	1	1
PGN_0680		signal peptide peptidase SppA 67K type	protein fate		IE		0.959	1	1			IE		0.598	1	0.85
PGN_0681		hypothetical protein	hypothetical proteins		ND		1	1	1			ND		0.137	1	0.255
PGN_0682		hypothetical protein	hypothetical proteins		IE		0.043	1	0.097			IE		0.002597	1	0.006187
PGN_0683		TonB-linked receptor Tlr	transport and binding proteins		IE		0.601	1	0.904			IE		0.437	1	0.687
PGN_0684		conserved hypothetical protein with adenosylcobinamide amidohydrolase domain	hypothetical proteins-Conserved		IE		0.706	1	0.976			IE		0.694	1	0.937
PGN_0685		putative iron compound ABC transporter ATP-binding protein	transport and binding proteins		IE		0.774	1	1			IE		0.901	1	1
PGN_0686		putative iron compound ABC transporter permease protein	transport and binding proteins		IE		0.527	1	0.83			IE		0.415	1	0.657
PGN_0687		putative iron compound ABC transporter periplasmic iron compound-binding protein	transport and binding proteins		-114.227	-6.83576	0.639	1	0.934			-179.506		0.378	1	0.607
PGN_0688		conserved hypothetical protein	hypothetical proteins-Conserved		-77.658	-6.27906	5.819e-10	1.253e-06	2.773e-09			ND		0	0	0
PGN_0689		conserved hypothetical protein	hypothetical proteins-Conserved		-182.076	-7.5084	0.0002953	0.636	0.0009423			-2.431		4.371e-08	9.415e-05	1.478e-07
PGN_0690		conserved hypothetical protein	unknown function		-56.081	-5.80944	0	0	0			-1.689	-0.756169	0	0	0
PGN_0691		conserved hypothetical protein	hypothetical proteins-Conserved		IE		0	0	0			IE		0	0	0
PGN_0692		phosphoserine phosphatase	amino acid biosynthesis		IE		0.261	1	0.489			IE		0.232	1	0.407
PGN_0693		conserved hypothetical protein	hypothetical proteins-Conserved		IE		0.515	1	0.819			IE		0.307	1	0.514
PGN_0694	rpmH	50S ribosomal protein L34	protein synthesis		IE		0.298	1	0.546			IE		0.122	1	0.23
PGN_0695		probable septum formation protein Maf	cellular processes		IE		0.363	1	0.639			IE		0.286	1	0.486
PGN_0696		probable hydrolase	hypothetical proteins-Conserved		IE		0.573	1	0.878			IE		0.403	1	0.641
PGN_0697		conserved hypothetical protein	hypothetical proteins-Conserved		IE		0.476	1	0.779			IE		0.289	1	0.49
PGN_0698		probable nitroreductase	unknown function		ND		0.654	1	0.945			ND		0.368	1	0.594
PGN_0699		conserved hypothetical protein	hypothetical proteins-Conserved		-175.286		0.003238	1	0.008897			-102.021		1.213e-05	0.026	3.451e-05
PGN_0700		putative oxidoreductase Gfo/Idh/MocA family	unknown function		-11.536	-3.52807	4.418e-10	9.517e-07	2.115e-09			-80.971	-6.33933	0	0	0
PGN_0701	lacZI	beta-galactosidase	energy metabolism		ND		9.188e-07	0.001979	3.618e-06			ND		7.772e-16	1.674e-12	3.517e-15
PGN_0702		conserved hypothetical protein	hypothetical proteins-Conserved		-170.637		0.003841	1	0.01			-18.818		1.738e-05	0.037	4.901e-05
PGN_0703		hypothetical protein	hypothetical proteins		-198.213	-7.63091	0	0	0			-17.45	-4.12516	0	0	0
PGN_0704	ihtA	putative tonB-linked outer membrane receptor	transport and binding proteins		-122.034	-6.93114	7.821e-08	0.0001685	3.336e-07			ND		4.511e-13	9.716e-10	1.869e-12
PGN_0705	ihtB	heme-binding protein FetB	transport and binding proteins		ND		0.002585	1	0.007298			-27.12		5.934e-06	0.013	1.741e-05
PGN_0706	ihtC	putative exported periplasmic protein	hypothetical proteins-Conserved		-119.452		0.032	1	0.076			-404.311	-8.65932	0.002972	1	0.007043
PGN_0707	ihtD	putative iron compound ABC transporter permease protein	transport and binding proteins		IE		0	0	0			IE		0	0	0
PGN_0708	ihtE	putative iron compound ABC transporter ATP-binding protein	transport and binding proteins		-176.94		0.14	1	0.284			-70.225		0.028	1	0.06
PGN_0709		putative indolepyruvate ferredoxin oxidoreductase beta subunit	energy metabolism		-4.257	-2.08984	0	0	0			-92.806	-6.53615	0	0	0
PGN_0710		indolepyruvate ferredoxin oxidoreductase alpha subunit	energy metabolism		-161.973	-7.33961	0	0	0			-1696.91	-10.7287	0	0	0
PGN_0711		putative oxidoreductase short chain dehydrogenase/reductase family	unknown function		IE		0	0	0			IE		0	0	0
PGN_0712		conserved hypothetical protein	hypothetical proteins-Conserved		IE		0.439	1	0.738			IE		0.25	1	0.433
PGN_0713		saccharopine dehydrogenase	hypothetical proteins-Conserved		-412.945		0.264	1	0.495			-865.245	-9.75696	0.19	1	0.342
PGN_0714		probable pyrazinamidase/nicotinamidase	biosynthesis of cofactors, prosthetic groups, and carriers		-279.816	-8.12833	0	0	0			-30.501	-4.93078	0	0	0
PGN_0715		outer membrane efflux protein	transport and binding proteins		-90.396	-6.49819	0	0	0			-74.116	-6.21171	0	0	0
PGN_0716		ABC transporter permease	transport and binding proteins		-4.828	-2.27143	8.081e-11	1.741e-07	4.067e-10			-20.232	-4.33857	0	0	0
PGN_0717		conserved hypothetical protein	hypothetical proteins-Conserved		-153.543	-7.2625	0.014	1	0.035			-258.084	-8.0117	5.654e-06	0.012	1.664e-05
PGN_0718		putative ABC transporter permease protein	transport and binding proteins		-206.31	-7.68867	0	0	0			-37.85	-5.24222	0	0	0
PGN_0719		probable ABC transporter permease protein	transport and binding proteins		-224.839	-7.81275	0	0	0			-98.147	-6.61687	0	0	0
PGN_0720		putative ABC transporter permease protein	transport and binding proteins		IE		2.13e-08	4.588e-05	9.344e-08			IE		2.22e-16	4.783e-13	1.018e-15
PGN_0721		putative ABC transporter ATP-binding protein	transport and binding proteins		-36.158		0.144	1	0.291			-227.288		0.03	1	0.063
PGN_0722		conserved hypothetical protein	hypothetical proteins-Conserved		IE		0.00322	1	0.008857			IE		6.405e-06	0.014	1.872e-05
PGN_0723		succinate-semialdehyde dehydrogenase	energy metabolism		IE		0.31	1	0.565			IE		0.123	1	0.231
PGN_0724		NAD-dependent 4-hydroxybutyrate dehydrogenase	energy metabolism		IE		1	1	1			IE		1	1	1
PGN_0725		4-hydroxybutyrate CoA-transferase	energy metabolism		IE		1	1	1			IE		1	1	1
PGN_0726		conserved hypothetical protein	unknown function		IE		0.446	1	0.745			IE		0.451	1	0.703
PGN_0727		4-hydroxybutyryl-CoA dehydratase	energy metabolism		-19.026		0.812	1	1			-3.334		0.724	1	0.966
PGN_0728		outer membrane protein 40 precursor	unknown function		IE		2.472e-06	0.005325	9.526e-06			IE		1.659e-05	0.036	4.689e-05
PGN_0729		outer membrane protein 41 precursor	unknown function		IE		0.063	1	0.139			IE		0.013	1	0.028
PGN_0730		hypothetical protein	hypothetical proteins		ND		1	1	1			-43.262		1	1	1
PGN_0731		hypothetical protein	hypothetical proteins		IE		3.287e-11	7.08e-08	1.69e-10			IE		0	0	0
PGN_0732		conserved hypothetical protein	hypothetical proteins-Conserved		IE		0.031	1	0.074			IE		0.117	1	0.22
PGN_0733		alpha-glucan phosphorylase	energy metabolism		IE		0.768	1	1			IE		0.61	1	0.862
PGN_0734		conserved hypothetical protein	hypothetical proteins-Conserved		IE		0.76	1	1			IE		0.085	1	0.165
PGN_0735		putative bifunctional cobalamin biosynthesis protein	biosynthesis of cofactors, prosthetic groups, and carriers		ND		0.267	1	0.499			-749.018		0.099	1	0.19
PGN_0736		putative nicotinate-nucleotide-dimethylbenzimidazole phosphoribosyltransferase	biosynthesis of cofactors, prosthetic groups, and carriers		ND		1.525e-06	0.003284	5.961e-06			-255.699	-7.9983	1.023e-12	2.203e-09	4.204e-12
PGN_0737		probable cobalamin-5'-phosphate synthase	biosynthesis of cofactors, prosthetic groups, and carriers		-150.386		0.001219	1	0.003612			ND		1.822e-06	0.003925	5.592e-06
PGN_0738		putative phosphoglycerate mutase	unknown function		IE		1.373e-09	2.956e-06	6.427e-09			IE		0	0	0
PGN_0739		glutamate racemase	cell envelope		ND		0.57	1	0.874			-288.846		0.821	1	1
PGN_0740		conserved hypothetical protein	hypothetical proteins-Conserved		-175.039		0	0	0			-278.093	-8.11942	0	0	0
PGN_0741		TonB-dependent receptor	transport and binding proteins		-52.183	-5.70551	0	0	0			-2.076	-1.05381	0	0	0
PGN_0742		probable FKBP-type peptidyl-prolyl cis-trans isomerase	protein fate		IE		0.0005344	1	0.001637			IE		0.041	1	0.085
PGN_0743		probable FKBP-type peptidyl-prolyl cis-trans isomerase FkpA	protein fate		IE		0.571	1	0.876			IE		0.4	1	0.637
PGN_0744		probable FKBP-type peptidyl-prolyl cis-trans isomerase	protein fate		IE		1	1	1			IE		1	1	1
PGN_0745		hypothetical protein	hypothetical proteins		-51.772		1	1	1			-108.479		1	1	1
PGN_0746		conserved hypothetical protein	hypothetical proteins-Conserved		IE		0.002093	1	0.006012			IE		3.886e-06	0.008371	1.15e-05
PGN_0747		probable anthranilate synthase component II	biosynthesis of cofactors, prosthetic groups, and carriers		-65.952		0.136	1	0.279			1.969		0.027	1	0.057
PGN_0748		gingipain-sensitive ligand A			IE		0	0	0			IE		0	0	0
PGN_0749		transposase in ISPg1			-274.886		1	1	1			-32.913		1	1	1
PGN_0750		putative copper homeostasis protein CutC	transport and binding proteins		-99.846	-6.64163	2.681e-12	5.775e-09	1.458e-11			ND		0	0	0
PGN_0751		putative cationic transporter	transport and binding proteins		-16.333	-4.02972	0.007802	1	0.02			ND		6.105e-05	0.132	0.0001667
PGN_0752		hypothetical protein	hypothetical proteins		ND		2.227e-06	0.004797	8.597e-06			-109.77		1.843e-14	3.97e-11	7.987e-14
PGN_0753		probable two component system response regulator	regulatory functions		-183.028		0.002022	1	0.00583			-549.338	-9.10155	6.435e-06	0.014	1.878e-05
PGN_0754		conserved hypothetical protein	hypothetical proteins-Conserved		ND		0	0	0			ND		0	0	0
PGN_0755		hypothetical protein	hypothetical proteins		-191.064		0.02	1	0.049			-36.394		0.0005329	1	0.001367
PGN_0756		prolyl oligopeptidase	protein fate		-123.267	-6.94564	0.013	1	0.033			-258.282	-8.0128	0.0004148	0.894	0.001078
PGN_0757		conserved hypothetical protein	unknown function		-352.544	-8.46166	0.0003279	0.706	0.001039			ND		8.315e-08	0.0001791	2.76e-07
PGN_0758		conserved hypothetical protein	hypothetical proteins-Conserved		-420.341	-8.71542	8.549e-15	1.841e-11	5.216e-14			-48.93		0	0	0
PGN_0759		conserved hypothetical protein	hypothetical proteins-Conserved		IE		8.943e-07	0.001926	3.528e-06			IE		1.702e-12	3.667e-09	6.905e-12
PGN_0760	ddl	putative D-alanine--D-alanine ligase	cell envelope		IE		0.847	1	1			IE		0.457	1	0.707
PGN_0761		ribosomal large subunit pseudouridine synthase	protein synthesis		7.83		1	1	1			2.403		0.534	1	0.786
PGN_0762		conserved hypothetical protein	hypothetical proteins-Conserved		IE		0	0	0			IE		0.001511	1	0.00369
PGN_0763		conserved hypothetical protein	hypothetical proteins-Conserved		IE		0.177	1	0.35			IE		0.07	1	0.138
PGN_0764		putative riboflavin synthase alpha subunit	biosynthesis of cofactors, prosthetic groups, and carriers		IE		0.459	1	0.76			IE		0.983	1	1
PGN_0765		probable nitroreductase	unknown function		IE		0.954	1	1			IE		0.565	1	0.817
PGN_0766		aminotransferase class V	unknown function		IE		0.602	1	0.904			IE		0.587	1	0.838
PGN_0767	rnhB	putative ribonuclease HII	transcription		IE		0.139	1	0.283			IE		0.013	1	0.028
PGN_0768		conserved hypothetical protein	hypothetical proteins-Conserved		IE		0.441	1	0.74			IE		0.252	1	0.436
PGN_0769		putative cytosine/adenosine deaminase	unknown function		-634.209		1	1	1			ND		1	1	1
PGN_0770		conserved hypothetical protein	unknown function		-204.386	-7.67515	0	0	0			-2226.91		0	0	0
PGN_0771		conserved hypothetical protein	hypothetical proteins-Conserved		ND		0	0	0			-54.239	-5.76126	0	0	0
PGN_0772		probable tRNA/rRNA methyltransferase	transcription		IE		0.033	1	0.077			IE		0.002197	1	0.005259
PGN_0773		putative lactoylglutathione lyase	energy metabolism		-71.671		0.131	1	0.269			-150.173		0.025	1	0.053
PGN_0774		two-component system sensor histidine kinase	signal transduction		-94.916	-6.56858	8.61e-07	0.001855	3.403e-06			-198.877	-7.63573	1.773e-13	3.819e-10	7.43e-13
PGN_0775		two-component system response regulator	signal transduction		IE		0.002896	1	0.008069			IE		8.585e-06	0.018	2.469e-05
PGN_0776		conserved hypothetical protein	hypothetical proteins-Conserved		IE		0.4	1	0.687			IE		0.211	1	0.375
PGN_0777		probable glycosyl transferase	cell envelope		IE		0.564	1	0.869			IE		0.392	1	0.627
PGN_0778	porT	Por secretion system protein porT/sprT	unknown function		-195.276	-7.60937	0.156	1	0.313			-6.418	-2.68212	0.151	1	0.28
PGN_0779	upp	probable uracil phosphoribosyltransferase	purines, pyrimidines, nucleosides and nucleotides		-240.186	-7.90801	0	0	0			-42.291	-5.40228	0	0	0
PGN_0780	prtQ	PrtQ, protease	protein fate		IE		0	0	0			IE		0	0	0
PGN_0781		DNA topoisomerase I	DNA metabolism		-152.851	-7.25598	0.456	1	0.758			-427.027		0.238	1	0.417
PGN_0782	truA	putative tRNA pseudouridine synthase A	protein synthesis		ND		3.162e-13	6.811e-10	1.792e-12			-72.319	-6.1763	0	0	0
PGN_0783		putative DNA-binding protein histone-like family	hypothetical proteins-Conserved		-165.178		0.029	1	0.068			-76.911	-6.26512	0.001507	1	0.003686
PGN_0784		hypothetical protein	hypothetical proteins		ND		3.044e-05	0.066	0.0001075			-45.199	-5.49822	1.047e-09	2.256e-06	3.843e-09
PGN_0785		hypothetical protein	hypothetical proteins		-500.464		0.003615	1	0.009845			-149.804	-7.22693	3.285e-05	0.071	9.06e-05
PGN_0786		conserved hypothetical protein	hypothetical proteins-Conserved		-48.074	-5.58718	6.726e-07	0.001449	2.673e-06			ND		2.579e-13	5.555e-10	1.079e-12
PGN_0787		conserved hypothetical protein	hypothetical proteins-Conserved		-256.487	-8.00274	0.03	1	0.072			-1209.19		0.0009126	1	0.002291
PGN_0788		peptidyl-dipeptidase	protein fate		IE		0	0	0			IE		0	0	0
PGN_0789		conserved hypothetical protein	unknown function		IE		0.298	1	0.546			IE		0.195	1	0.35
PGN_0790		transposase in ISPg3			-103.544		1	1	1			-1.823		1	1	1
PGN_0791		putative cell division trigger factor	protein fate		IE		0.032	1	0.076			IE		0.292	1	0.494
PGN_0792		polyribonucleotide nucleotidyltransferase	transcription		-114.885	-6.84405	0.329	1	0.592			-21.621	-4.43436	0.911	1	1
PGN_0793		4-alpha-glucanotransferase	energy metabolism		-70.497	-6.13949	9.518e-11	2.05e-07	4.779e-10			-2.872	-1.52206	0	0	0
PGN_0794		conserved hypothetical protein	hypothetical proteins-Conserved		-112.481	-6.81354	0	0	0			-269.351	-8.07334	2.852e-13	6.144e-10	1.191e-12
PGN_0795		conserved hypothetical protein	unknown function		-13.97	-3.80426	1.559e-07	0.0003358	6.508e-07			ND		4.552e-15	9.805e-12	2.009e-14
PGN_0796		hypothetical protein	hypothetical proteins		IE		8.992e-05	0.194	0.0003031			IE		1.23e-10	2.65e-07	4.69e-10
PGN_0797		conserved hypothetical protein	hypothetical proteins-Conserved		-93.067		0.439	1	0.738			-78.001		0.25	1	0.433
PGN_0798		conserved hypothetical protein	hypothetical proteins-Conserved		IE		0.001058	1	0.003156			IE		1.403e-06	0.003023	4.381e-06
PGN_0799		putative acyl-CoA dehydrogenase	fatty acid and phospholipid metabolism		IE		0.536	1	0.84			IE		0.47	1	0.722
PGN_0800		putative electron transfer flavoprotein alpha subunit	energy metabolism		IE		0.776	1	1			IE		0.577	1	0.829
PGN_0801		probable electron transfer flavoprotein beta subunit	energy metabolism		IE		0.49	1	0.791			IE		0.565	1	0.817
PGN_0802		probable glycoprotease	hypothetical proteins-Conserved		IE		0.96	1	1			IE		0.614	1	0.865
PGN_0803		conserved hypothetical protein	hypothetical proteins-Conserved		IE		0.676	1	0.958			IE		0.535	1	0.786
PGN_0804		conserved hypothetical protein	hypothetical proteins-Conserved		IE		0.714	1	0.982			IE		0.586	1	0.838
PGN_0805		conserved hypothetical protein	hypothetical proteins-Conserved		IE		1	1	1			IE		1	1	1
PGN_0806		putative MotA/TolQ/ExbB proton channel protein	transport and binding proteins		-17.483		0.75	1	1			-2869.52		0.635	1	0.884
PGN_0807		putative DNAse related protein	hypothetical proteins-Conserved		-53.07	-5.72982	0	0	0			-631.603	-9.30287	0	0	0
PGN_0808		probable isoprenyl synthetase	central intermediary metabolism		ND		0	0	0			ND		0	0	0
PGN_0809		putative TonB protein	transport and binding proteins		IE		0.018	1	0.044			IE		0.0004311	0.929	0.001116
PGN_0810		conserved hypothetical protein	hypothetical proteins-Conserved		-121.33		0.053	1	0.118			-14.468	-3.85479	0.011	1	0.026
PGN_0811		conserved hypothetical protein	hypothetical proteins-Conserved		-77.322	-6.27281	3.973e-06	0.008559	1.486e-05			-46.899	-5.55149	9.859e-10	2.124e-06	3.63e-09
PGN_0812		conserved hypothetical protein	hypothetical proteins-Conserved		IE		0	0	0			IE		0	0	0
PGN_0813	obgE	GTP-binding protein	unknown function		IE		0.262	1	0.492			IE		0.124	1	0.231
PGN_0814	adk	probable adenylate kinase	purines, pyrimidines, nucleosides and nucleotides		IE		0.707	1	0.976			IE		0.934	1	1
PGN_0815		putative hypoxanthine phosphoribosyltransferase	purines, pyrimidines, nucleosides and nucleotides		IE		0.579	1	0.882			IE		0.409	1	0.65
PGN_0816		fructose-1,6-bisphosphatase	energy metabolism		IE		0.839	1	1			IE		0.885	1	1
PGN_0817		penicillin-binding protein 1A	cell envelope		IE		0.967	1	1			IE		0.589	1	0.84
PGN_0818		conserved hypothetical protein	hypothetical proteins-Conserved		IE		0.479	1	0.781			IE		1	1	1
PGN_0819	leuS	leucyl-tRNA synthetase	protein synthesis		ND		0.807	1	1			-22.6		0.717	1	0.96
PGN_0820		hypothetical protein	hypothetical proteins		-32.049		2.797e-05	0.06	9.893e-05			-67.153	-6.06938	9.342e-09	2.012e-05	3.261e-08
PGN_0821		hypothetical protein	hypothetical proteins		IE		0.0002874	0.619	0.0009211			IE		4.34e-08	9.349e-05	1.47e-07
PGN_0822		conserved hypothetical protein	hypothetical proteins-Conserved		-55.162		0.059	1	0.131			-92.465	-6.53084	0.282	1	0.481
PGN_0823		NAD-utilizing dehydrogenases	hypothetical proteins-Conserved		IE		0.002657	1	0.007481			IE		7.154e-06	0.015	2.068e-05
PGN_0824		tRNA nucleotidyltransferase	transcription		IE		0.096	1	0.204			IE		0.015	1	0.033
PGN_0825		conserved hypothetical protein	hypothetical proteins-Conserved		-213.977		0.3	1	0.547			-896.695		0.123	1	0.231
PGN_0826		dihydrolipoamide dehydrogenase	energy metabolism		-162.713	-7.34619	0	0	0			-738.687	-9.52882	0	0	0
PGN_0827	nagB	glucosamine-6-phosphate isomerase	central intermediary metabolism		IE		0	0	0			IE		0	0	0
PGN_0828		flavoprotein	energy metabolism		IE		0.651	1	0.943			IE		0.501	1	0.751
PGN_0829		putative prolipoprotein diacylglyceryl transferase	protein fate		IE		0.533	1	0.837			IE		0.438	1	0.687
PGN_0830		meso-diaminopimelate D-dehydrogenase	unknown function		IE		1	1	1			IE		0.628	1	0.877
PGN_0831		probable nitrogen utilization substance protein	transcription		IE		0.458	1	0.759			IE		0.622	1	0.871
PGN_0832		Por secretion system protein sov/gliding motility protein SprA	hypothetical proteins		IE		0.507	1	0.809			IE		0.473	1	0.725
PGN_0833	ruvA	probable Holliday junction DNA helicase RuvA	DNA metabolism		IE		0.712	1	0.981			IE		0.584	1	0.836
PGN_0834		transposase in ISPg1			ND		1	1	1			-68.445		1	1	1
PGN_0835		conserved hypothetical protein	hypothetical proteins-Conserved		-57.319		2.532e-07	0.0005453	1.043e-06			-154.416	-7.27068	8.726e-14	1.88e-10	3.678e-13
PGN_0836		conserved hypothetical protein	hypothetical proteins-Conserved		IE		6.838e-07	0.001473	2.713e-06			IE		7.971e-14	1.717e-10	3.373e-13
PGN_0837		conserved hypothetical protein	hypothetical proteins-Conserved		ND		0.121	1	0.251			ND		0.014	1	0.031
PGN_0838		conserved hypothetical protein	hypothetical proteins-Conserved		IE		5.695e-06	0.012	2.122e-05			IE		1.553e-11	3.346e-08	6.117e-11
PGN_0839		transposase in ISPg2			IE		1	1	1			IE		1	1	1
PGN_0840		conserved hypothetical protein	unknown function		IE		1	1	1			IE		1	1	1
PGN_0841	ispD	putative 4-diphosphocytidyl-2C-methyl-D-erythritol synthase	biosynthesis of cofactors, prosthetic groups, and carriers		IE		0.542	1	0.845			IE		0.365	1	0.59
PGN_0842		transposase in ISPg1			-30.817		1	1	1			ND		1	1	1
PGN_0843		conserved hypothetical protein	hypothetical proteins-Conserved		-2.371	-1.2455	0.06	1	0.132			ND		0.003447	1	0.008124
PGN_0844		conserved hypothetical protein	hypothetical proteins-Conserved		-21.572	-4.43109	0.285	1	0.527			-180.798		0.001607	1	0.003902
PGN_0845		conserved hypothetical protein	hypothetical proteins-Conserved		-19.312	-4.27143	0.00017	0.366	0.0005581			-1.379	-0.463622	3.624e-09	7.805e-06	1.284e-08
PGN_0846		conserved hypothetical protein	hypothetical proteins-Conserved		ND		0.011	1	0.029			ND		0.453	1	0.704
PGN_0847		conserved hypothetical protein	hypothetical proteins-Conserved		IE		0.03	1	0.071			IE		0.001248	1	0.003086
PGN_0848		conserved hypothetical protein	hypothetical proteins-Conserved		ND		0.279	1	0.517			ND		0.442	1	0.691
PGN_0849		conserved hypothetical protein	hypothetical proteins-Conserved		ND		0.000611	1	0.001864			ND		3.539e-07	0.0007624	1.134e-06
PGN_0850		conserved hypothetical protein	hypothetical proteins-Conserved		IE		0.025	1	0.061			IE		0.0008755	1	0.002206
PGN_0851		conserved hypothetical protein	hypothetical proteins-Conserved		-155.058		0.3	1	0.547			-294.085		0.123	1	0.231
PGN_0852		immunoreactive 47 kDa antigen	cell envelope		ND		0	0	0			ND		0	0	0
PGN_0853		conserved hypothetical protein	hypothetical proteins-Conserved		ND		1.11e-13	2.391e-10	6.463e-13			-77.485		0	0	0
PGN_0854		hypothetical protein	hypothetical proteins		IE		3.067e-06	0.006607	1.162e-05			IE		1.267e-11	2.729e-08	5.007e-11
PGN_0855		hypothetical protein	hypothetical proteins		-36.337		1	1	1			-7.484		1	1	1
PGN_0856		putative A/G-specific adenine glycosylase	DNA metabolism		-149.532	-7.22431	7.202e-11	1.551e-07	3.642e-10			-58.187	-5.86262	3.22e-15	6.935e-12	1.433e-14
PGN_0857		conserved hypothetical protein	transport and binding proteins		ND		0	0	0			-13.652	-3.77104	0	0	0
PGN_0858		probable ABC transporter ATP-binding protein	transport and binding proteins		IE		0.0002892	0.623	0.0009256			IE		2.444e-06	0.005265	7.387e-06
PGN_0859		probable ABC transporter permease protein	transport and binding proteins		ND		0.35	1	0.622			-35.514		0.056	1	0.112
PGN_0860		conserved hypothetical protein	hypothetical proteins-Conserved		IE		0.037	1	0.086			IE		0.003299	1	0.007782
PGN_0861		conserved hypothetical protein	hypothetical proteins-Conserved		-116.556	-6.86488	0.63	1	0.927			-146.532		0.237	1	0.415
PGN_0862		Type III restriction enzyme, res subunit	DNA metabolism		-61.88	-5.9514	5.505e-07	0.001186	2.2e-06			-518.631	-9.01856	1.03e-13	2.219e-10	4.334e-13
PGN_0863		DNA methylase N-4/N-6	DNA metabolism		IE		3.157e-12	6.801e-09	1.709e-11			IE		0	0	0
PGN_0864		transposase in ISPg3			IE		1	1	1			IE		1	1	1
PGN_0865	purH	bifunctional phosphoribosylaminoimidazolecarboxamide formyltransferase/IMP cyclohydrolase	purines, pyrimidines, nucleosides and nucleotides		IE		0.641	1	0.934			IE		0.488	1	0.74
PGN_0866		cell shape-determining protein MreB	cell envelope		IE		1	1	1			IE		0.838	1	1
PGN_0867		probable cell shape-determining protein MreC	cell envelope		IE		0.964	1	1			IE		0.491	1	0.742
PGN_0868		conserved hypothetical protein	hypothetical proteins-Conserved		IE		0.69	1	0.967			IE		0.553	1	0.808
PGN_0869		penicillin-binding protein 2	cell envelope		IE		0.606	1	0.908			IE		0.634	1	0.883
PGN_0870		putative rod shape-determining protein RodA	cellular processes		-204.623		0.736	1	0.997			ND		0.617	1	0.867
PGN_0871		conserved hypothetical protein	hypothetical proteins-Conserved		-184.225	-7.52533	0.0008265	1	0.00249			-193.003		5.656e-07	0.001218	1.797e-06
PGN_0872		DNA-binding protein histone-like family	DNA metabolism		-77.658	-6.27906	0	0	0			-27.12	-4.76129	0	0	0
PGN_0873		conserved hypothetical protein	hypothetical proteins-Conserved		-141.197	-7.14157	0.007816	1	0.02			-542.393	-9.08319	0.0001689	0.364	0.0004502
PGN_0874		conserved hypothetical protein	hypothetical proteins-Conserved		IE		0	0	0			IE		0	0	0
PGN_0875	gyrA	DNA gyrase A subunit	DNA metabolism		-158.134		0.661	1	0.946			-927.75		0.514	1	0.765
PGN_0876		TPR domain protein	unknown function		IE		0	0	0			IE		0	0	0
PGN_0877		SNF2-related helicase	DNA metabolism		IE		0.067	1	0.146			IE		0.011	1	0.025
PGN_0878		hypothetical protein	hypothetical proteins		IE		0.2	1	0.39			IE		0.057	1	0.114
PGN_0879		transposase in ISPg3			-130.91		1	1	1			-16.932		1	1	1
PGN_0880	tnaA	tyrosine phenol-lyase	energy metabolism		ND		2.36e-08	5.083e-05	1.029e-07			-9.498	-3.24762	5.151e-14	1.11e-10	2.202e-13
PGN_0881		conserved hypothetical protein	unknown function		IE		0.003831	1	0.01			IE		0.0003907	0.841	0.00102
PGN_0882		conserved hypothetical protein	hypothetical proteins-Conserved		IE		0.354	1	0.628			IE		0.168	1	0.308
PGN_0883		conserved hypothetical protein	hypothetical proteins-Conserved		IE		0.734	1	0.997			IE		0.614	1	0.865
PGN_0884		organic solvent tolerance protein OstA	hypothetical proteins		ND		0.731	1	0.996			ND		0.735	1	0.977
PGN_0885		probable nitroimidazole resistance protein	cellular processes		ND		0.035	1	0.08			ND		0.001682	1	0.004074
PGN_0886		putative cation efflux protein	transport and binding proteins		ND		0.0001555	0.335	0.0005119			ND		1.906e-08	4.105e-05	6.568e-08
PGN_0887		conserved hypothetical protein	hypothetical proteins-Conserved		IE		0.052	1	0.116			IE		0.003817	1	0.00894
PGN_0888		conserved hypothetical protein	hypothetical proteins-Conserved		IE		1	1	1			IE		1	1	1
PGN_0889		potassium uptake protein TrkA	transport and binding proteins		-177.915	-7.47504	0.179	1	0.354			-9.897	-3.30699	0.038	1	0.079
PGN_0890		putative TonB-dependent outer membrane receptor protein	transport and binding proteins		IE		1.938e-07	0.0004175	8.029e-07			IE		8.984e-11	1.935e-07	3.443e-10
PGN_0891		dioxygenase	fatty acid and phospholipid metabolism		IE		0.608	1	0.909			IE		0.851	1	1
PGN_0892		hypothetical protein	hypothetical proteins		IE		0.185	1	0.362			IE		0.049	1	0.099
PGN_0893		fumarate hydratase class I anaerobic	energy metabolism		IE		0.342	1	0.609			IE		0.227	1	0.399
PGN_0894		DNA polymerase III, gamma and tau subunits	DNA metabolism		-21.777		0.586	1	0.89			ND		0.76	1	0.999
PGN_0895		ferredoxin 4Fe-4S	energy metabolism		IE		2.035e-06	0.004382	7.896e-06			IE		5.251e-14	1.131e-10	2.235e-13
PGN_0896		probable D-alanyl-D-alanine carboxypeptidase	cell envelope		ND		0.139	1	0.284			ND		0.025	1	0.054
PGN_0897		conserved hypothetical protein	hypothetical proteins-Conserved		-147.687		9.514e-05	0.205	0.0003202			-150.824		6.648e-09	1.432e-05	2.329e-08
PGN_0898		probable peptidylarginine deiminase	cellular processes		IE		0	0	0			IE		0	0	0
PGN_0899		conserved hypothetical protein	hypothetical proteins-Conserved		-218.877		0.196	1	0.383			-900.851		0.055	1	0.11
PGN_0900		thiol protease	protein fate		-46.841	-5.5497	0	0	0			-196.294	-7.61687	0	0	0
PGN_0901	ribH	putative riboflavin synthase beta subunit	biosynthesis of cofactors, prosthetic groups, and carriers		IE		0.000479	1	0.001484			IE		1.185e-07	0.0002553	3.898e-07
PGN_0902		conserved hypothetical protein	unknown function		-126.613		1	1	1			ND		1	1	1
PGN_0903	fimR	two-component system response regulator FimR	signal transduction		-133.792	-7.06385	0	0	0			-227.773		0	0	0
PGN_0904	fimS	two-component system sensor histidine kinase FimS	signal transduction		-231.742	-7.85638	8.105e-15	1.746e-11	4.959e-14			ND		0	0	0
PGN_0905		putative dihydroorotate dehydrogenase	purines, pyrimidines, nucleosides and nucleotides		-115.871	-6.85638	2.74e-06	0.005902	1.05e-05			ND		2.379e-12	5.124e-09	9.559e-12
PGN_0906		probable dihydroorotate dehydrogenase electron transfer subunit	purines, pyrimidines, nucleosides and nucleotides		IE		0.002036	1	0.005863			IE		3.495e-06	0.007529	1.039e-05
PGN_0907		conserved hypothetical protein	regulatory functions		ND		1	1	1			ND		0.756	1	0.998
PGN_0908		hypothetical protein	hypothetical proteins		IE		0.0004168	0.898	0.001303			IE		1.566e-07	0.0003373	5.111e-07
PGN_0909		transposase in ISPg3			-85.696		1	1	1			-9.461		1	1	1
PGN_0910		conserved hypothetical protein	hypothetical proteins-Conserved		IE		0	0	0			IE		0	0	0
PGN_0911		putative ribonuclease H	transcription		IE		0.537	1	0.84			IE		0.359	1	0.582
PGN_0912		conserved hypothetical protein	unknown function		IE		1	1	1			IE		1	1	1
PGN_0913		putative acetyltransferase	unknown function		IE		0.685	1	0.962			IE		0.492	1	0.742
PGN_0914		peptidase M24 family	protein fate		IE		0.974	1	1			IE		0.737	1	0.977
PGN_0915		conserved hypothetical protein	hypothetical proteins-Conserved		IE		0.923	1	1			IE		0.876	1	1
PGN_0916	dnaK	molecular chaperone DnaK	protein fate		-141.141		0.226	1	0.432			-119.622	-6.90234	0.208	1	0.37
PGN_0917		tyrosine type site-specific recombinase	DNA metabolism		IE		0	0	0			IE		0	0	0
PGN_0918		transposase in ISPg1			IE		1	1	1			IE		1	1	1
PGN_0919		hypothetical protein	hypothetical proteins		IE		0.165	1	0.33			IE		0.039	1	0.081
PGN_0920		putative partial excisionase	hypothetical proteins		IE		1	1	1			IE		1	1	1
PGN_0921		hypothetical protein	hypothetical proteins		-137.566	-7.10398	0.115	1	0.241			-240.202		0.005794	1	0.013
PGN_0922		conserved hypothetical protein	hypothetical proteins-Conserved		-170.109	-7.41032	9.033e-10	1.946e-06	4.285e-09			ND		0	0	0
PGN_0923		putative DNA primase	DNA metabolism		ND		0.0003753	0.808	0.001184			ND		9.889e-08	0.000213	3.262e-07
PGN_0924		mobilization protein	cellular processes		-60.675		0.017	1	0.043			-6.934		0.0003891	0.838	0.001017
PGN_0925		putative mobilization protein	other categories		-59.415	-5.89276	1.079e-09	2.323e-06	5.095e-09			-56.587	-5.8224	1.054e-12	2.27e-09	4.323e-12
PGN_0926		conserved hypothetical protein	hypothetical proteins-Conserved		IE		2.884e-07	0.0006213	1.177e-06			IE		4.163e-14	8.968e-11	1.783e-13
PGN_0927		conserved hypothetical protein	hypothetical proteins-Conserved		ND		0.368	1	0.645			ND		0.348	1	0.567
PGN_0928		conserved hypothetical protein	hypothetical proteins-Conserved		-118.448		0.02	1	0.049			-248.186		0.0005496	1	0.001406
PGN_0929		conserved hypothetical protein	hypothetical proteins-Conserved		-152.112	-7.24899	2.049e-11	4.413e-08	1.061e-10			-531.2	-9.05311	0	0	0
PGN_0930		hypothetical protein	hypothetical proteins		-47.458	-5.56858	0	0	0			ND		0	0	0
PGN_0931		conserved hypothetical protein	hypothetical proteins-Conserved		IE		0.005507	1	0.015			IE		2.166e-05	0.047	6.059e-05
PGN_0932		probable GCN5-related N-acetyltransferase	unknown function		-157.782		0.088	1	0.19			-14.374		0.011	1	0.025
PGN_0933		probable transcriptional regulator	regulatory functions		IE		3.7e-06	0.007971	1.386e-05			IE		9.958e-10	2.145e-06	3.66e-09
PGN_0934		transposase in ISPg3			IE		1	1	1			IE		1	1	1
PGN_0935		conserved hypothetical protein	hypothetical proteins-Conserved		-170.109	-7.41032	0.375	1	0.653			ND		0.199	1	0.355
PGN_0936		putative glycerate dehydrogenase	central intermediary metabolism		IE		0.0005999	1	0.001833			IE		2.731e-07	0.0005883	8.806e-07
PGN_0937		hypothetical protein	hypothetical proteins		IE		0.222	1	0.424			IE		0.07	1	0.138
PGN_0938		8-amino-7-oxononanoate synthase	biosynthesis of cofactors, prosthetic groups, and carriers		IE		0.548	1	0.851			IE		0.72	1	0.963
PGN_0939		conserved hypothetical protein	hypothetical proteins-Conserved		IE		0.645	1	0.936			IE		0.653	1	0.899
PGN_0940		partial transposase in ISPg2			IE		1	1	1			IE		1	1	1
PGN_0941		conserved hypothetical protein	hypothetical proteins-Conserved		-71.495	-6.15977	0.492	1	0.793			-149.804	-7.22693	0.455	1	0.707
PGN_0942		conserved hypothetical protein	hypothetical proteins-Conserved		IE		0.017	1	0.042			IE		0.0003439	0.741	0.0009033
PGN_0943		alginate O-acetyltransferase	fatty acid and phospholipid metabolism		IE		0.257	1	0.484			IE		0.169	1	0.308
PGN_0944		transposase in ISPg3			IE		1	1	1			IE		1	1	1
PGN_0945		putative TetR family transcriptional regulator	regulatory functions		IE		1	1	1			IE		1	1	1
PGN_0946		conserved hypothetical protein	hypothetical proteins-Conserved		IE		1	1	1			IE		1	1	1
PGN_0947		conserved hypothetical protein	hypothetical proteins-Conserved		IE		1	1	1			IE		1	1	1
PGN_0948		conserved hypothetical protein	hypothetical proteins-Conserved		IE		1	1	1			IE		1	1	1
PGN_0949		ABC transporter ATP-binding protein	transport and binding proteins		IE		1	1	1			IE		1	1	1
PGN_0950		ABC transporter ATP-binding protein	transport and binding proteins		IE		1	1	1			IE		1	1	1
PGN_0951		conserved hypothetical protein	hypothetical proteins-Conserved		IE		1	1	1			IE		1	1	1
PGN_0952		carboxyl-terminal processing protease	protein fate		IE		1	1	1			IE		1	1	1
PGN_0953		transposase in ISPg3			IE		1	1	1			IE		1	1	1
PGN_0954		partial transposase in ISPg6			IE		1	1	1			IE		1	1	1
PGN_0955		transposase in ISPg3			ND		1	1	1			ND		1	1	1
PGN_0956		hypothetical protein	hypothetical proteins		ND		0.033	1	0.077			ND		0.001532	1	0.003733
PGN_0957		conserved hypothetical protein	hypothetical proteins-Conserved		IE		0.001518	1	0.004442			IE		2.445e-06	0.005267	7.387e-06
PGN_0958		conserved hypothetical protein	hypothetical proteins-Conserved		-82.096		1	1	1			-107.51		1	1	1
PGN_0959		probable transcriptional regulator	regulatory functions		-241.603	-7.91649	0	0	0			-112.496	-6.81373	0	0	0
PGN_0960		conserved hypothetical protein	hypothetical proteins-Conserved		IE		1.984e-09	4.273e-06	9.189e-09			IE		0	0	0
PGN_0961		conserved hypothetical protein	hypothetical proteins-Conserved		IE		0.234	1	0.445			IE		0.077	1	0.151
PGN_0962	thrS	threonyl-tRNA synthetase	protein synthesis		IE		0.997	1	1			IE		0.99	1	1
PGN_0963	infC	translation initiation factor IF-3	protein synthesis		IE		1	1	1			IE		1	1	1
PGN_0964	rpmI	probable 50S ribosomal protein L35	protein synthesis		IE		1	1	1			IE		1	1	1
PGN_0965	rplT	putative 50S ribosomal protein L20	protein synthesis		IE		1	1	1			IE		1	1	1
PGN_0966		partial transposase in ISPg1			IE		0.313	1	0.569			IE		0.176	1	0.32
PGN_0967		partial transposase in ISPg1			IE		0.062	1	0.135			IE		0.00546	1	0.013
PGN_0968		conserved hypothetical protein	hypothetical proteins-Conserved		-36.98	-5.20867	0.08	1	0.172			ND		0.012	1	0.026
PGN_0969		conserved hypothetical protein	hypothetical proteins-Conserved		IE		0.043	1	0.097			IE		0.001773	1	0.004276
PGN_0970		putative RNA polymerase sigma-70 factor ECF subfamily	transcription		IE		0.053	1	0.118			IE		0.006785	1	0.016
PGN_0971		transposase in ISPg1			-98.261		1	1	1			-6.798		1	1	1
PGN_0972		TPR domain protein	unknown function		IE		1.917e-05	0.041	6.847e-05			IE		8.486e-07	0.001828	2.672e-06
PGN_0973		conserved hypothetical protein	hypothetical proteins-Conserved		IE		0.594	1	0.898			IE		0.644	1	0.892
PGN_0974		putative shikimate 5-dehydrogenase	amino acid biosynthesis		IE		0.961	1	1			IE		0.622	1	0.871
PGN_0975	ubiE	putative ubiquinone/menaquinone biosynthesis methyltransferase	biosynthesis of cofactors, prosthetic groups, and carriers		IE		1	1	1			IE		0.81	1	1
PGN_0976		phosphoribosylaminoimidazole-succinocarboxamide synthase	purines, pyrimidines, nucleosides and nucleotides		IE		0.965	1	1			IE		0.948	1	1
PGN_0977		phosphate starvation-inducible PhoH-like protein	unknown function		IE		0.683	1	0.962			IE		0.905	1	1
PGN_0978		hypothetical protein	hypothetical proteins		IE		1	1	1			IE		1	1	1
PGN_0979		hypothetical protein	hypothetical proteins		-111.874		1	1	1			-39.874		1	1	1
PGN_0980		putative alpha-1,2-mannosidase family protein	cell envelope		-106.01	-6.72806	0	0	0			-222.123	-7.79521	0	0	0
PGN_0981		S-adenosylmethionine:tRNA ribosyltransferase-isomerase	protein synthesis		-76.426	-6.25599	0.017	1	0.043			-3.906	-1.96569	0.0003676	0.792	0.000962
PGN_0982		putative Mrr restriction system protein	DNA metabolism		-122.034	-6.93114	0.02	1	0.05			ND		0.029	1	0.06
PGN_0983		hypothetical protein	hypothetical proteins		IE		0	0	0			IE		0	0	0
PGN_0984		probable phosphatidylserine decarboxylase proenzyme	unknown function		IE		0.481	1	0.782			IE		0.295	1	0.497
PGN_0985		probable phosphatidylserine synthase	central intermediary metabolism		IE		1	1	1			IE		1	1	1
PGN_0986		hypothetical protein	hypothetical proteins		IE		1	1	1			IE		1	1	1
PGN_0987		prolyl-tRNA synthetase	protein synthesis		IE		0.637	1	0.933			IE		0.483	1	0.736
PGN_0988		hypothetical protein	hypothetical proteins		IE		1	1	1			IE		1	1	1
PGN_0989	trmB	putative methyltransferase	hypothetical proteins-Conserved		IE		0.743	1	1			IE		0.816	1	1
PGN_0990		ATP-binding protein Mrp/Nbp35 family	unknown function		-118.829		0.743	1	1			-622.46		0.53	1	0.782
PGN_0991		putative ribonuclease BN	transcription		IE		1.754e-07	0.0003778	7.294e-07			IE		4.885e-15	1.052e-11	2.152e-14
PGN_0992		putative riboflavin biosynthesis protein	biosynthesis of cofactors, prosthetic groups, and carriers		IE		0.77	1	1			IE		0.665	1	0.911
PGN_0993		putative peptidase M23/M37 family	protein fate		IE		0.721	1	0.989			IE		0.8	1	1
PGN_0994		conserved hypothetical protein	hypothetical proteins-Conserved		IE		0.578	1	0.882			IE		1	1	1
PGN_0995		TPR domain protein	unknown function		IE		0.472	1	0.777			IE		0.619	1	0.869
PGN_0996		TPR domain protein	unknown function		IE		0.791	1	1			IE		0.694	1	0.937
PGN_0997	dut	putative deoxyuridine 5'-triphosphate nucleotidohydrolase	purines, pyrimidines, nucleosides and nucleotides		IE		0.948	1	1			IE		0.517	1	0.767
PGN_0998		4-hydroxy-3-methylbut-2-en-1-yl diphosphate synthase	unknown function		IE		0.955	1	1			IE		0.658	1	0.905
PGN_0999		putative phosphoribosylaminoimidazole carboxylase	purines, pyrimidines, nucleosides and nucleotides		IE		1	1	1			IE		1	1	1
PGN_1000		putative glycine cleavage system H protein	central intermediary metabolism		IE		0.877	1	1			IE		0.817	1	1
PGN_1001		conserved hypothetical protein	hypothetical proteins-Conserved		IE		1	1	1			IE		1	1	1
PGN_1002		AMP nucleosidase	purines, pyrimidines, nucleosides and nucleotides		IE		0.595	1	0.898			IE		0.348	1	0.567
PGN_1003		conserved hypothetical protein	hypothetical proteins-Conserved		IE		0.269	1	0.502			IE		0.274	1	0.47
PGN_1004		putative ABC transporter ATP-binding protein	transport and binding proteins		IE		0.769	1	1			IE		0.663	1	0.91
PGN_1005		probable ABC transporter permease protein	transport and binding proteins		IE		0.51	1	0.812			IE		0.342	1	0.56
PGN_1006		transposase in ISPg3			IE		0.338	1	0.605			IE		0.155	1	0.286
PGN_1007		conserved hypothetical protein	hypothetical proteins-Conserved		IE		1	1	1			IE		1	1	1
PGN_1008		partial transposase in ISPg1			-88.588	-6.46904	0.541	1	0.845			-163.781		0.251	1	0.434
PGN_1009		calcium-transporting ATPase	transport and binding proteins		IE		3.182e-08	6.854e-05	1.382e-07			IE		1.11e-16	2.391e-13	5.11e-16
PGN_1010		conserved hypothetical protein	hypothetical proteins-Conserved		-18.696		0.726	1	0.993			-54.239		1	1	1
PGN_1011		xanthine/uracil/vitamin C permease	transport and binding proteins		IE		0.000111	0.239	0.0003696			IE		2.173e-09	4.68e-06	7.813e-09
PGN_1012		putative 4-diphosphocytidyl-2C-methyl-D-erythritol kinase	biosynthesis of cofactors, prosthetic groups, and carriers		-13.935	-3.80064	0.742	1	1			1.943		0.43	1	0.678
PGN_1013		putative Fe-S oxidoreductase	hypothetical proteins-Conserved		-119.911	-6.90582	1.735e-05	0.037	6.237e-05			-3.921		0.00122	1	0.003025
PGN_1014		elongation factor G	protein synthesis		IE		0	0	0			IE		0	0	0
PGN_1015		putative DNA polymerase III delta prime subunit	DNA metabolism		-124.31	-6.9578	0.141	1	0.286			-564.347	-9.14044	0.03	1	0.063
PGN_1016		conserved hypothetical protein	hypothetical proteins-Conserved		IE		0	0	0			IE		0	0	0
PGN_1017		conserved hypothetical protein	hypothetical proteins-Conserved		IE		0.058	1	0.128			IE		0.00477	1	0.011
PGN_1018		conserved hypothetical protein	hypothetical proteins-Conserved		IE		0.651	1	0.943			IE		0.235	1	0.412
PGN_1019		Por secretion system response regulatr protein porX	signal transduction		IE		0.744	1	1			IE		0.885	1	1
PGN_1020		probable ATP/GTP-binding transmembrane protein	unknown function		ND		0.644	1	0.936			ND		1	1	1
PGN_1021		hypothetical protein	hypothetical proteins		IE		0.046	1	0.104			IE		0.002987	1	0.00707
PGN_1022		putative thymidine kinase	purines, pyrimidines, nucleosides and nucleotides		IE		0.714	1	0.982			IE		0.586	1	0.838
PGN_1023		acid phosphatase OlpA	cell envelope		IE		0.75	1	1			IE		0.821	1	1
PGN_1024		putative ribosome-binding factor A	transcription		IE		0.208	1	0.401			IE		1	1	1
PGN_1025		conserved hypothetical protein	hypothetical proteins-Conserved		IE		1	1	1			IE		0.852	1	1
PGN_1026		glycosyl transferase family 2	cell envelope		-119.569		0.738	1	0.998			-23.86	-4.57652	0.812	1	1
PGN_1027		dihydroorotase	purines, pyrimidines, nucleosides and nucleotides		IE		0.0006529	1	0.001978			IE		2.07e-06	0.004458	6.323e-06
PGN_1028		conserved hypothetical protein	hypothetical proteins-Conserved		IE		1	1	1			IE		1	1	1
PGN_1029		conserved hypothetical protein	hypothetical proteins-Conserved		IE		1	1	1			IE		1	1	1
PGN_1030		hypothetical protein	hypothetical proteins		ND		0.059	1	0.131			-67.153	-6.06938	0.073	1	0.144
PGN_1031		conserved hypothetical protein	hypothetical proteins-Conserved		IE		0.034	1	0.08			IE		0.002203	1	0.005267
PGN_1032		conserved hypothetical protein	hypothetical proteins-Conserved		IE		0.238	1	0.452			IE		0.08	1	0.156
PGN_1033		O-antigen flippase	transport and binding proteins		IE		0.745	1	1			IE		0.629	1	0.878
PGN_1034		conserved hypothetical protein	unknown function		-189.874	-7.5689	0.13	1	0.268			-480.728		0.017	1	0.036
PGN_1035		conserved hypothetical protein with DUF1063 domain	hypothetical proteins-Conserved		-155.625	-7.28193	0	0	0			ND		0	0	0
PGN_1036		putative G/U mismatch-specific DNA glycosylase	DNA metabolism		-114.581	-6.84022	0	0	0			-278.668		0	0	0
PGN_1037		conserved hypothetical protein	cell envelope		-90.865	-6.50565	0	0	0			-102.518	-6.67973	0	0	0
PGN_1038		conserved hypothetical protein	hypothetical proteins-Conserved		-187.701	-7.55229	0	0	0			-27.239	-4.7676	0	0	0
PGN_1039		putative alpha-1,2-mannosidase precursor	cell envelope		-88.917	-6.47439	0	0	0			-558.923	-9.12651	0	0	0
PGN_1040		conserved hypothetical protein	hypothetical proteins-Conserved		-176.683	-7.46502	0	0	0			-158.659	-7.30979	0	0	0
PGN_1041		cytochrome d ubiquinol oxidase subunit I	energy metabolism		-218.337	-7.77041	3.184e-11	6.858e-08	1.645e-10			-69.316	-6.11512	0	0	0
PGN_1042		cytochrome d ubiquinol oxidase subunit II	energy metabolism		-273.653	-8.0962	0	0	0			-143.347	-7.16337	0	0	0
PGN_1043		conserved hypothetical protein	hypothetical proteins-Conserved		-19.982	-4.32063	1.654e-06	0.003563	6.454e-06			-1.374	-0.458382	1.597e-12	3.441e-09	6.492e-12
PGN_1044		alpha-amylase	energy metabolism		-111.058	-6.79517	0.0002994	0.645	0.0009527			-152.709	-7.25464	0.292	1	0.494
PGN_1045	lacZII	beta-galactosidase	energy metabolism		-11.71	-3.54967	0	0	0			-5.773	-2.52932	0	0	0
PGN_1046		putative DNA repair protein	DNA metabolism		ND		0.059	1	0.131			ND		0.021	1	0.046
PGN_1047		hydroxylamine reductase	unknown function		IE		0.009875	1	0.026			IE		0.0001259	0.271	0.0003374
PGN_1048		hypothetical protein	hypothetical proteins		-146.494		0.289	1	0.531			-121.825		0.115	1	0.217
PGN_1049		putative alkaline phosphatase	central intermediary metabolism		-198.46	-7.6327	0	0	0			-277.223	-8.1149	0	0	0
PGN_1050		conserved hypothetical protein	protein fate		IE		2.798e-06	0.006026	1.07e-05			IE		3.29e-12	7.087e-09	1.312e-11
PGN_1051		hypothetical protein	hypothetical proteins		-357.982		1	1	1			-1062.62		1	1	1
PGN_1052		conserved hypothetical protein	hypothetical proteins-Conserved		IE		0	0	0			IE		0	0	0
PGN_1053		putative phospho-2-dehydro-3-deoxyheptonate aldolase/chorismate mutase	amino acid biosynthesis		IE		0.684	1	0.962			IE		0.495	1	0.744
PGN_1054	vimF	virulence modulating gene F	hypothetical proteins		IE		0.607	1	0.909			IE		0.715	1	0.959
PGN_1055	vimE	virulence modulating gene E	hypothetical proteins		IE		0.956	1	1			IE		0.805	1	1
PGN_1056	vimA	virulence modulating gene A	hypothetical proteins		IE		0.77	1	1			IE		0.664	1	0.911
PGN_1057	recA	recombinase A	DNA metabolism		IE		0.7	1	0.975			IE		0.345	1	0.562
PGN_1058	bcp	putative bacterioferritin comigratory protein	unknown function		ND		1	1	1			ND		1	1	1
PGN_1059		conserved hypothetical protein	hypothetical proteins-Conserved		IE		0.004022	1	0.011			IE		1.915e-05	0.041	5.378e-05
PGN_1060		transposase in ISPg3			-175.347		1	1	1			-734.813		1	1	1
PGN_1061		conserved hypothetical protein	hypothetical proteins-Conserved		IE		1.013e-12	2.183e-09	5.597e-12			IE		0	0	0
PGN_1062	trmE	tRNA modification GTPase	cellular processes		-28.351	-4.82533	0.338	1	0.605			ND		0.106	1	0.202
PGN_1063		partial transposase Orf2 in ISPg5			IE		0.002721	1	0.007632			IE		2.89e-06	0.006225	8.694e-06
PGN_1064		transposase in ISPg3			IE		1	1	1			IE		1	1	1
PGN_1065		transposase in ISPg3			IE		1	1	1			IE		1	1	1
PGN_1066		transposase in ISPg3			-16.271		1	1	1			ND		1	1	1
PGN_1067		hypothetical protein	hypothetical proteins		ND		0.04	1	0.093			-235.037		0.0009047	1	0.002274
PGN_1068		conserved hypothetical protein	hypothetical proteins-Conserved		-3.398		0.006353	1	0.017			-1.013	-0.0186342	5.723e-05	0.123	0.0001564
PGN_1069		hypothetical protein	hypothetical proteins		-159.015	-7.31302	0.068	1	0.147			-111.061	-6.79521	0.973	1	1
PGN_1070		hypothetical protein	hypothetical proteins		-83.934	-6.39118	0.00183	1	0.005283			-386.907	-8.59584	4.321e-06	0.009308	1.277e-05
PGN_1071		hypothetical protein	hypothetical proteins		-54.238	-5.76123	1.11e-16	2.391e-13	7.16e-16			-113.644	-6.82838	0	0	0
PGN_1072		hypothetical protein	hypothetical proteins		-128.198	-7.00223	0.054	1	0.12			-134.307	-7.06939	0.003813	1	0.00894
PGN_1073		hypothetical protein	hypothetical proteins		-36.569	-5.19255	1.377e-13	2.965e-10	7.95e-13			-229.871	-7.84468	0	0	0
PGN_1074		hypothetical protein	hypothetical proteins		IE		0.026	1	0.062			IE		0.0006339	1	0.001608
PGN_1075		hypothetical protein	hypothetical proteins		-60.688		0.077	1	0.167			-6.292		0.008643	1	0.02
PGN_1076		putative DNA methylase	DNA metabolism		IE		3.735e-12	8.046e-09	2.006e-11			IE		2.776e-15	5.979e-12	1.238e-14
PGN_1077		transposase in ISPg1			IE		1	1	1			IE		1	1	1
PGN_1078		GDP-mannose 4,6-dehydratase	cell envelope		IE		0.698	1	0.974			IE		0.783	1	1
PGN_1079		GDP-fucose synthetase	cell envelope		-67.181	-6.06998	0.428	1	0.724			-1.6	-0.678072	0.287	1	0.489
PGN_1080		branched-chain amino acid aminotransferase	amino acid biosynthesis		-323.576	-8.33796	0.00358	1	0.009762			-67.799	-6.08319	0.246	1	0.428
PGN_1081		conserved hypothetical protein	hypothetical proteins-Conserved		IE		1.518e-12	3.27e-09	8.341e-12			IE		0	0	0
PGN_1082		hypothetical protein	hypothetical proteins		IE		1	1	1			IE		1	1	1
PGN_1083		hypothetical protein	hypothetical proteins		IE		1	1	1			IE		1	1	1
PGN_1084		hypothetical protein	hypothetical proteins		IE		1	1	1			IE		1	1	1
PGN_1085	feoB	ferrous iron transport protein B	transport and binding proteins		IE		0.859	1	1			IE		0.736	1	0.977
PGN_1086		hypothetical protein	hypothetical proteins		ND		0.367	1	0.644			-109.77		0.027	1	0.057
PGN_1087		conserved hypothetical protein	hypothetical proteins-Conserved		IE		8.593e-05	0.185	0.0002906			IE		9.496e-09	2.045e-05	3.31e-08
PGN_1088	rpsA	30S ribosomal protein S1	protein synthesis		-178.737	-7.48169	0.476	1	0.779			-374.509	-8.54886	0.398	1	0.635
PGN_1089		probable methyltransferase	hypothetical proteins-Conserved		IE		2.907e-06	0.006261	1.106e-05			IE		3.161e-12	6.809e-09	1.263e-11
PGN_1090		conserved hypothetical protein	hypothetical proteins-Conserved		IE		0.435	1	0.733			IE		0.246	1	0.428
PGN_1091		conserved hypothetical protein	hypothetical proteins-Conserved		-546.073		0.376	1	0.654			ND		0.242	1	0.421
PGN_1092		ATP-dependent exoDNAse alpha subunit	DNA metabolism		-144.962	-7.17953	3.875e-07	0.0008347	1.56e-06			-189.837		4.008e-14	8.633e-11	1.72e-13
PGN_1093		conserved hypothetical protein	hypothetical proteins-Conserved		-115.385	-6.85031	2.145e-09	4.621e-06	9.916e-09			-151.646	-7.24456	0	0	0
PGN_1094		glycine dehydrogenase	energy metabolism		IE		0	0	0			IE		0	0	0
PGN_1095		probable metallo-beta-lactamase	unknown function		IE		0.72	1	0.989			IE		0.799	1	1
PGN_1096	gidB	glucose-inhibited division protein B	unknown function		IE		1	1	1			IE		1	1	1
PGN_1097		conserved hypothetical protein	hypothetical proteins-Conserved		IE		0.523	1	0.827			IE		0.343	1	0.561
PGN_1098		probable succinoglycan biosynthesis regulator ExsB protein	unknown function		-53.005		0.48	1	0.781			ND		0.294	1	0.496
PGN_1099		probable phosphoesterase	hypothetical proteins-Conserved		-115.871	-6.85638	6.071e-06	0.013	2.255e-05			-60.696		5.179e-12	1.116e-08	2.058e-11
PGN_1100		putative capsule biosynthesis protein CapA	cell envelope		IE		2.189e-10	4.716e-07	1.076e-09			IE		0	0	0
PGN_1101		conserved hypothetical protein	hypothetical proteins-Conserved		IE		0.498	1	0.798			IE		0.314	1	0.521
PGN_1102		hypothetical protein	hypothetical proteins		-112.173		0.346	1	0.615			-940.147		0.161	1	0.296
PGN_1103		dipeptidase	hypothetical proteins-Conserved		IE		2.569e-05	0.055	9.116e-05			IE		2.626e-10	5.657e-07	9.855e-10
PGN_1104		chorismate synthase	amino acid biosynthesis		-88.752		0.8	1	1			-185.963	-7.53887	0.193	1	0.346
PGN_1105		probable FKBP-type peptidyl-prolyl cis-trans isomerase	protein fate		-105.188	-6.71683	0.0015	1	0.004397			-440.802	-8.78399	2.089e-06	0.004499	6.373e-06
PGN_1106		conserved hypothetical protein	hypothetical proteins-Conserved		-217.772	-7.76667	0	0	0			ND		0	0	0
PGN_1107		conserved hypothetical protein	hypothetical proteins-Conserved		ND		0	0	0			-111.061		0	0	0
PGN_1108		putative RNA polymerase ECF-type sigma factor	transcription		-353.776		0.011	1	0.029			-12.354	-3.62691	0.0002064	0.445	0.0005476
PGN_1109		hypothetical protein	hypothetical proteins		-71.906	-6.16804	0	0	0			ND		0	0	0
PGN_1110		partial transposase in ISPg1			-60.555	-5.92017	2.86e-06	0.006161	1.09e-05			-53.424		1.335e-12	2.876e-09	5.446e-12
PGN_1111		formate-tetrahydrofolate ligase	central intermediary metabolism		-57.002	-5.83294	1.592e-05	0.034	5.763e-05			-15.456	-3.9501	2.292e-10	4.936e-07	8.63e-10
PGN_1112		PhoH-like protein	unknown function		IE		0	0	0			IE		0	0	0
PGN_1113	ruvC	putative crossover junction endodeoxyribonuclease RuvC	DNA metabolism		IE		0.394	1	0.68			IE		0.34	1	0.559
PGN_1114		conserved hypothetical protein	hypothetical proteins-Conserved		-8.746		1	1	1			-192.42		1	1	1
PGN_1115		putative hemagglutinin	cellular processes		-10.432	-3.38294	0.004626	1	0.012			-13.872	-3.7941	9.316e-07	0.002007	2.921e-06
PGN_1116		putative aminotransferase	unknown function		-13.876	-3.79452	0	0	0			-264.094	-8.04491	0	0	0
PGN_1117		acetyl-CoA synthetase	energy metabolism		IE		2.192e-10	4.722e-07	1.076e-09			IE		0	0	0
PGN_1118		transposase in ISPg1			-173.807		1	1	1			-364.178		1	1	1
PGN_1119		probable large conductance mechanosensitive channel protein	cellular processes		-45.139	-5.4963	1.706e-07	0.0003676	7.109e-07			-11.411	-3.51235	6.55e-15	1.411e-11	2.874e-14
PGN_1120		putative NADPH-NAD transhydrogenase	central intermediary metabolism		-271.188	-8.08315	0	0	0			-142.055	-7.15031	0	0	0
PGN_1121		probable NADPH-NAD transhydrogenase alpha subunit	central intermediary metabolism		-167.735	-7.39004	0	0	0			-82.928	-6.37379	0	0	0
PGN_1122		NADPH-NAD transhydrogenase beta subunit	energy metabolism		-4.719	-2.23848	0	0	0			-2.007	-1.00504	0	0	0
PGN_1123		conserved hypothetical protein	hypothetical proteins-Conserved		-77.042	-6.26757	2.554e-15	5.5e-12	1.585e-14			-7.687	-2.94242	2.539e-09	5.468e-06	9.068e-09
PGN_1124		Band 7 protein	unknown function		ND		3.314e-08	7.138e-05	1.436e-07			ND		4.37e-11	9.414e-08	1.696e-10
PGN_1125		conserved hypothetical protein	cell envelope		-430.202		0.019	1	0.047			-25.754		0.0004827	1	0.001245
PGN_1126		putative error-prone repair: SOS-response transcriptional repressor UmuD homolog	DNA metabolism		-235.968	-7.88245	2.22e-16	4.783e-13	1.411e-15			-93.54	-6.54751	0	0	0
PGN_1127		putative SOS mutagenesis and repair protein UmuC homolog	DNA metabolism		-214.485	-7.74473	0	0	0			-299.607	-8.22693	0	0	0
PGN_1128		L-lactate permease	transport and binding proteins		IE		1.86e-05	0.04	6.666e-05			IE		1.967e-10	4.238e-07	7.448e-10
PGN_1129		conserved hypothetical protein	hypothetical proteins-Conserved		IE		0.664	1	0.948			IE		1	1	1
PGN_1130	murB	putative UDP-N-acetylenolpyruvoylglucosamine reductase	cell envelope		-41.171		1	1	1			-86.266		0.838	1	1
PGN_1131		conserved hypothetical protein	protein fate		IE		0.003123	1	0.008624			IE		8.716e-06	0.019	2.503e-05
PGN_1132		transposase in ISPg1			IE		0.217	1	0.416			IE		0.067	1	0.132
PGN_1133		hypothetical protein	hypothetical proteins		IE		0.266	1	0.498			IE		0.099	1	0.19
PGN_1134		conserved hypothetical protein	cell envelope		IE		0.856	1	1			IE		0.485	1	0.738
PGN_1135		putative glycosyltransferase	cell envelope		IE		1	1	1			IE		1	1	1
PGN_1136		probable GTP-cyclohydrolase protein	hypothetical proteins-Conserved		IE		1	1	1			IE		1	1	1
PGN_1137		conserved hypothetical protein	hypothetical proteins-Conserved		-194.762		0.54	1	0.844			ND		0.363	1	0.586
PGN_1138		conserved hypothetical protein	hypothetical proteins-Conserved		IE		2.836e-07	0.0006108	1.159e-06			IE		1.543e-14	3.324e-11	6.702e-14
PGN_1139		conserved hypothetical protein	hypothetical proteins-Conserved		IE		0.317	1	0.574			IE		0.692	1	0.936
PGN_1140	pyrE	putative orotate phosphoribosyltransferase	purines, pyrimidines, nucleosides and nucleotides		-302.004	-8.23842	0.114	1	0.237			-158.198		0.005243	1	0.012
PGN_1141		putative amidohydrolase	unknown function		IE		7.677e-07	0.001654	3.04e-06			IE		2.991e-13	6.442e-10	1.246e-12
PGN_1142		probable acetyltransferase	unknown function		ND		0.22	1	0.421			-38.312	-5.25972	0.089	1	0.172
PGN_1143		conserved hypothetical protein	hypothetical proteins-Conserved		IE		3.215e-05	0.069	0.000113			IE		3.85e-09	8.293e-06	1.362e-08
PGN_1144		hypothetical protein	hypothetical proteins		IE		0.284	1	0.525			IE		0.111	1	0.211
PGN_1145		conserved hypothetical protein	hypothetical proteins-Conserved		-266.257		0.077	1	0.166			ND		0.008518	1	0.019
PGN_1146		conserved hypothetical protein	hypothetical proteins-Conserved		IE		3.461e-07	0.0007455	1.399e-06			IE		2.676e-14	5.763e-11	1.155e-13
PGN_1147		conserved hypothetical protein	hypothetical proteins-Conserved		IE		0.77	1	1			IE		0.665	1	0.911
PGN_1148		phosphoribosylamine-glycine ligase	purines, pyrimidines, nucleosides and nucleotides		-101.079		0.572	1	0.877			-847.166	-9.7265	0.527	1	0.779
PGN_1149		prolyl tripeptidase A	protein fate		IE		0.0005295	1	0.001625			IE		1.896e-07	0.0004084	6.159e-07
PGN_1150		putative N6-adenine-specific DNA methylase	hypothetical proteins-Conserved		IE		0.873	1	1			IE		0.828	1	1
PGN_1151		1-deoxy-D-xylulose-5-phosphate reductoisomerase	biosynthesis of cofactors, prosthetic groups, and carriers		IE		0.593	1	0.898			IE		0.577	1	0.829
PGN_1152	rimM	probable 16S rRNA processing protein	transcription		IE		0.576	1	0.88			IE		0.56	1	0.814
PGN_1153		UDP-N-acetylglucosamine 1-carboxyvinyltransferase	cell envelope		IE		0.801	1	1			IE		0.858	1	1
PGN_1154		conserved hypothetical protein	hypothetical proteins-Conserved		IE		0.595	1	0.898			IE		0.579	1	0.83
PGN_1155	pgi	glucose-6-phosphate isomerase	energy metabolism		IE		0.542	1	0.845			IE		0.296	1	0.498
PGN_1156		glycerol-3-phosphate dehydrogenase	energy metabolism		IE		0.774	1	1			IE		0.67	1	0.915
PGN_1157	lysS	lysyl-tRNA synthetase	protein synthesis		-197.893		0.758	1	1			-26.253		0.646	1	0.894
PGN_1158		putative purine nucleoside phosphorylase	unknown function		-172.976	-7.43443	0	0	0			-39.136	-5.29042	0	0	0
PGN_1159		conserved hypothetical protein	hypothetical proteins-Conserved		IE		0	0	0			IE		0	0	0
PGN_1160		transposase in ISPg2			IE		0.632	1	0.929			IE		0.477	1	0.729
PGN_1161		transposase in ISPg1			IE		1	1	1			IE		1	1	1
PGN_1162		putative CoA transferase subunit A	energy metabolism		IE		0.612	1	0.913			IE		0.452	1	0.703
PGN_1163		conserved hypothetical protein	hypothetical proteins-Conserved		IE		0.406	1	0.693			IE		0.175	1	0.319
PGN_1164		conserved hypothetical protein with prokaryotic DUF849 domain	hypothetical proteins-Conserved		IE		0.086	1	0.185			IE		0.013	1	0.028
PGN_1165		conserved hypothetical protein	energy metabolism		IE		0.232	1	0.442			IE		0.076	1	0.149
PGN_1166		L-lysine 2,3-aminomutase	energy metabolism		IE		0.319	1	0.576			IE		0.139	1	0.258
PGN_1167		conserved hypothetical protein	hypothetical proteins-Conserved		IE		0.782	1	1			IE		0.951	1	1
PGN_1168		probable DNA mismatch repair protein MutS	DNA metabolism		IE		0.807	1	1			IE		0.717	1	0.96
PGN_1169		D-lysine 5,6-aminomutase alpha subunit	energy metabolism		IE		0.962	1	1			IE		0.63	1	0.878
PGN_1170		D-lysine 5,6-aminomutase beta subunit	energy metabolism		IE		0.747	1	1			IE		0.818	1	1
PGN_1171		coenzyme A transferase beta subunit	central intermediary metabolism		IE		0.43	1	0.725			IE		0.24	1	0.419
PGN_1172		acyl-CoA dehydrogenase short-chain specific	fatty acid and phospholipid metabolism		IE		0.142	1	0.287			IE		0.02	1	0.042
PGN_1173		putative electron transfer flavoprotein beta subunit	energy metabolism		-254.546	-7.99178	0.946	1	1			-82.054		0.495	1	0.745
PGN_1174		electron transfer flavoprotein alpha subunit	energy metabolism		-106.01	-6.72806	6.996e-09	1.507e-05	3.153e-08			-103.657	-6.69567	0	0	0
PGN_1175		putative enoyl-CoA hydratase	fatty acid and phospholipid metabolism		-156.138	-7.28668	0	0	0			-46.737	-5.54649	0	0	0
PGN_1176		putative 3-hydroxybutyryl-CoA dehydrogenase	fatty acid and phospholipid metabolism		IE		0	0	0			IE		0	0	0
PGN_1177		transposase in ISPg1			IE		1	1	1			IE		1	1	1
PGN_1178		acetate kinase	energy metabolism		IE		0.18	1	0.354			IE		0.046	1	0.094
PGN_1179		phosphotransacetylase	energy metabolism		-188.599		0.343	1	0.61			ND		0.215	1	0.38
PGN_1180		conserved hypothetical protein	hypothetical proteins-Conserved		ND		5.921e-08	0.0001275	2.536e-07			ND		4.441e-16	9.566e-13	2.022e-15
PGN_1181		probable thiol:disulfide oxidoreductase	energy metabolism		IE		0.026	1	0.063			IE		0.0009496	1	0.002378
PGN_1182		conserved hypothetical protein	hypothetical proteins-Conserved		IE		1	1	1			IE		1	1	1
PGN_1183		hypothetical protein	hypothetical proteins		IE		1	1	1			IE		1	1	1
PGN_1184		conserved hypothetical protein	hypothetical proteins-Conserved		-40.678	-5.34618	0.318	1	0.574			ND		0.093	1	0.18
PGN_1185		conserved hypothetical protein	hypothetical proteins-Conserved		IE		0.033	1	0.078			IE		0.001077	1	0.002678
PGN_1186	rprY	putative DNA-binding response regulator RprY	signal transduction		IE		0.562	1	0.867			IE		0.681	1	0.924
PGN_1187		conserved hypothetical protein	unknown function		IE		0.953	1	1			IE		0.678	1	0.922
PGN_1188		conserved hypothetical protein	hypothetical proteins-Conserved		IE		0.603	1	0.906			IE		0.44	1	0.689
PGN_1189		phosphoglucomutase/phosphomannomutase	energy metabolism		IE		0.102	1	0.215			IE		0.038	1	0.078
PGN_1190		RNA methyltransferase	protein synthesis		IE		0.169	1	0.337			IE		0.085	1	0.165
PGN_1191		transposase in ISPg1			ND		1	1	1			-8.717		1	1	1
PGN_1192		DNA-binding protein histone-like family	DNA metabolism		IE		0.032	1	0.076			IE		0.009756	1	0.022
PGN_1193		conserved hypothetical protein	hypothetical proteins-Conserved		IE		0.386	1	0.669			IE		0.169	1	0.309
PGN_1194		alanine racemase	unknown function		-9.212	-3.20351	0.778	1	1			-3.641	-1.86433	0.48	1	0.732
PGN_1195		conserved hypothetical protein	hypothetical proteins-Conserved		IE		0	0	0			IE		0	0	0
PGN_1196	murQ	putative sugar phosphate isomerase	energy metabolism		-78.01		0.254	1	0.478			-572.095	-9.16011	0.108	1	0.206
PGN_1197		conserved hypothetical protein	hypothetical proteins-Conserved		-142.579	-7.15562	1.164e-10	2.507e-07	5.803e-10			-224.06	-7.80774	0	0	0
PGN_1198		putative sodium-solute transporter	transport and binding proteins		-173.067	-7.43519	1.132e-05	0.024	4.125e-05			-31.261	-4.96629	6.402e-11	1.379e-07	2.462e-10
PGN_1199		DNA-binding protein histone-like family	DNA metabolism		-598.462	-9.22512	0	0	0			-56.998	-5.83284	0	0	0
PGN_1200		ATPase AAA family	unknown function		-55.734	-5.80049	4.996e-15	1.076e-11	3.075e-14			-181.658	-7.50508	0	0	0
PGN_1201		conserved hypothetical protein	hypothetical proteins-Conserved		IE		1.11e-16	2.391e-13	7.16e-16			IE		0	0	0
PGN_1202	rpoN	RNA polymerase sigma-54 factor	transcription		IE		0.812	1	1			IE		0.723	1	0.966
PGN_1203		UDP-N-acetylmuramoylalanyl-D-glutamyl-2, 6-diaminopimelate--D-alanyl-D-alanyl ligase	cell envelope		IE		0.185	1	0.362			IE		0.034	1	0.071
PGN_1204		probable aspartate-1-decarboxylase	biosynthesis of cofactors, prosthetic groups, and carriers		IE		0.496	1	0.796			IE		0.312	1	0.519
PGN_1205		signal recognition particle protein	protein fate		IE		0.804	1	1			IE		0.712	1	0.956
PGN_1206		putative methylenetetrahydrofolate dehydrogenase/methenyltetrahydrofolate cyclohydrolase	biosynthesis of cofactors, prosthetic groups, and carriers		IE		0.496	1	0.796			IE		0.835	1	1
PGN_1207		putative transport multidrug efflux protein	transport and binding proteins		-47.766		0.337	1	0.605			ND		0.194	1	0.349
PGN_1208	clpB	ClpB protein	protein fate		ND		0.031	1	0.073			-31.855		0.000948	1	0.002377
PGN_1209		probable flavodoxin	energy metabolism		-85.876		0.019	1	0.048			-1079.62	-10.0763	0.001046	1	0.002605
PGN_1210		hypothetical protein	hypothetical proteins		-175.039	-7.45153	1.129e-09	2.431e-06	5.308e-09			-550.141	-9.10366	0	0	0
PGN_1211		hypothetical protein	hypothetical proteins		-108.475	-6.76122	2.698e-10	5.812e-07	1.312e-09			-37.881	-5.2434	0	0	0
PGN_1212		hypothetical protein	hypothetical proteins		-247.459	-7.95105	0.0009087	1	0.002719			-829.603	-9.69628	1.959e-06	0.00422	5.994e-06
PGN_1213		putative ATP-binding protein	transport and binding proteins		-248.589	-7.95762	1.396e-10	3.007e-07	6.913e-10			-781.304	-9.60974	0	0	0
PGN_1214		hypothetical protein	hypothetical proteins		IE		0	0	0			IE		0	0	0
PGN_1215		hypothetical protein	hypothetical proteins		IE		0.43	1	0.725			IE		0.241	1	0.419
PGN_1216		transposase in ISPg1			IE		1	1	1			IE		1	1	1
PGN_1217		hypothetical protein	hypothetical proteins		IE		0.222	1	0.424			IE		0.07	1	0.138
PGN_1218	asnC	asparaginyl-tRNA synthetase	protein synthesis		IE		0.957	1	1			IE		0.992	1	1
PGN_1219		ribosomal large subunit pseudouridine synthase B	protein synthesis		IE		0.665	1	0.948			IE		0.519	1	0.769
PGN_1220		adenylosuccinate lyase	purines, pyrimidines, nucleosides and nucleotides		IE		0.483	1	0.783			IE		0.922	1	1
PGN_1221		probable ATP:corrinoid adenosyltransferase	unknown function		IE		0.167	1	0.333			IE		0.081	1	0.158
PGN_1222		conserved hypothetical protein	hypothetical proteins-Conserved		IE		0.728	1	0.994			IE		0.753	1	0.994
PGN_1223		uracil permease	transport and binding proteins		-81.356	-6.34618	0.737	1	0.997			-170.466	-7.41334	0.393	1	0.629
PGN_1224		probable transcriptional regulator	regulatory functions		IE		2.039e-06	0.004392	7.9e-06			IE		1.228e-12	2.646e-09	5.02e-12
PGN_1225	xseA	probable exodeoxyribonuclease VII large subunit	DNA metabolism		IE		0.075	1	0.163			IE		0.009028	1	0.02
PGN_1226		ribonucleotide reductase	purines, pyrimidines, nucleosides and nucleotides		-143.127	-7.16115	0.979	1	1			-74.974		0.789	1	1
PGN_1227		TPR domain protein	unknown function		IE		4.248e-10	9.151e-07	2.043e-09			IE		0	0	0
PGN_1228		hypothetical protein	hypothetical proteins		IE		0.135	1	0.276			IE		0.026	1	0.056
PGN_1229	valS	valyl-tRNA synthetase	protein synthesis		-47.92	-5.58256	0.074	1	0.162			-17.175	-4.10224	0.011	1	0.024
PGN_1230		conserved hypothetical protein	hypothetical proteins-Conserved		IE		0	0	0			IE		0	0	0
PGN_1231		hypothetical protein	hypothetical proteins		IE		0.053	1	0.118			IE		0.004028	1	0.00942
PGN_1232		thioredoxin reductase	energy metabolism		-43.143		0.061	1	0.134			ND		0.005345	1	0.012
PGN_1233		conserved hypothetical protein	cell envelope		IE		0.036	1	0.083			IE		0.001261	1	0.003115
PGN_1234		conserved hypothetical protein	hypothetical proteins-Conserved		IE		0.934	1	1			IE		0.462	1	0.713
PGN_1235	porS	membrane protein PorS	cell envelope		-73.96	-6.20867	0.21	1	0.406			ND		0.055	1	0.111
PGN_1236	porR	regulator PorR	regulatory functions		IE		0.042	1	0.096			IE		0.002064	1	0.00495
PGN_1237		hypothetical protein	hypothetical proteins		IE		1	1	1			IE		1	1	1
PGN_1238		conserved hypothetical protein	hypothetical proteins-Conserved		IE		0.445	1	0.745			IE		0.257	1	0.443
PGN_1239		probable lipopolysaccharide biosynthesis glycosyltransferase	cell envelope		IE		0.561	1	0.867			IE		0.223	1	0.393
PGN_1240		conserved hypothetical protein	cell envelope		IE		0.789	1	1			IE		0.69	1	0.935
PGN_1241		hypothetical protein	hypothetical proteins		IE		1	1	1			IE		1	1	1
PGN_1242		putative O-antigen polymerase Wzy	cell envelope		-112.173		1	1	1			-176.278		1	1	1
PGN_1243		UDP-glucose 6-dehydrogenase	cell envelope		IE		0.0001783	0.384	0.0005829			IE		2.403e-08	5.175e-05	8.227e-08
PGN_1244		putative peptide chain release factor RF-2	protein synthesis		-114.912		0.169	1	0.335			-98.499		0.041	1	0.084
PGN_1245		long-chain-fatty-acid-CoA ligase	fatty acid and phospholipid metabolism		-139.638	-7.12555	1.125e-09	2.423e-06	5.303e-09			-56.233	-5.81335	0	0	0
PGN_1246		hypothetical protein	hypothetical proteins		-133.128	-7.05667	0	0	0			-167.367	-7.38687	0	0	0
PGN_1247		hypothetical protein	hypothetical proteins		IE		0	0	0			IE		0	0	0
PGN_1248		hypothetical protein	hypothetical proteins		IE		0.4	1	0.687			IE		0.211	1	0.375
PGN_1249		conserved hypothetical protein	hypothetical proteins-Conserved		IE		1	1	1			IE		1	1	1
PGN_1250		hypothetical protein	hypothetical proteins		IE		1	1	1			IE		1	1	1
PGN_1251		probable glycosyltransferase	cell envelope		-131.279		0.507	1	0.81			ND		0.324	1	0.537
PGN_1252		iron-containing alcohol dehydrogenase	energy metabolism		-111.351	-6.79897	0.0001064	0.229	0.0003559			-349.972		5.885e-09	1.268e-05	2.071e-08
PGN_1253		hypothetical protein	hypothetical proteins		IE		4.4e-13	9.477e-10	2.462e-12			IE		0	0	0
PGN_1254		hypothetical protein	hypothetical proteins		IE		1	1	1			IE		1	1	1
PGN_1255		putative heptosyltransferase	cell envelope		IE		0.401	1	0.687			IE		0.212	1	0.376
PGN_1256		conserved hypothetical protein	unknown function		IE		0.393	1	0.678			IE		0.204	1	0.364
PGN_1257		hypothetical protein	hypothetical proteins		IE		1	1	1			IE		1	1	1
PGN_1258		cobalamin biosynthesis protein	biosynthesis of cofactors, prosthetic groups, and carriers		IE		0.126	1	0.261			IE		0.068	1	0.134
PGN_1259		probable histidinol-phosphate aminotransferase	amino acid biosynthesis		-61.634	-5.94565	0.162	1	0.323			-19.868	-4.31237	0.035	1	0.072
PGN_1260		cobyric acid synthase	biosynthesis of cofactors, prosthetic groups, and carriers		-52.594	-5.71683	0.022	1	0.052			-1.036	-0.051024	0.001438	1	0.00353
PGN_1261		probable cobalamin adenosyltransferase	hypothetical proteins-Conserved		IE		2.627e-09	5.659e-06	1.207e-08			IE		0.844	1	1
PGN_1262		cobyrinic acid a,c-diamide synthase	biosynthesis of cofactors, prosthetic groups, and carriers		-102.928	-6.68549	0.203	1	0.394			-431.331		0.035	1	0.073
PGN_1263		conserved hypothetical protein	hypothetical proteins-Conserved		-109.708	-6.77752	0.047	1	0.106			ND		0.002886	1	0.006847
PGN_1264		conserved hypothetical protein	hypothetical proteins-Conserved		IE		0.001553	1	0.004538			IE		1.913e-06	0.00412	5.861e-06
PGN_1265		hypothetical protein	hypothetical proteins		-12.327		1	1	1			-12.914		1	1	1
PGN_1266		conserved hypothetical protein	hypothetical proteins-Conserved		ND		0.024	1	0.058			ND		0.001084	1	0.002694
PGN_1267		conserved hypothetical protein	unknown function		-157.782		0.031	1	0.074			-145.235		0.001363	1	0.003358
PGN_1268		putative oxidoreductase	unknown function		-139.42	-7.12329	0	0	0			-84.09	-6.39386	0	0	0
PGN_1269		putative electron transport protein	energy metabolism		-186.899	-7.54612	0	0	0			-365.11	-8.51219	0	0	0
PGN_1270		conserved hypothetical protein	unknown function		-62.25	-5.96	0	0	0			-521.73	-9.02716	0	0	0
PGN_1271		probable thioesterase superfamily protein	hypothetical proteins		IE		6.336e-09	1.365e-05	2.861e-08			IE		0	0	0
PGN_1272		putative diaminopimelate decarboxylase	amino acid biosynthesis		IE		1	1	1			IE		1	1	1
PGN_1273		probable 1,4-dihydroxy-2-naphthoate octaprenyltransferase	biosynthesis of cofactors, prosthetic groups, and carriers		IE		1	1	1			IE		1	1	1
PGN_1274		conserved hypothetical protein	hypothetical proteins-Conserved		IE		1	1	1			IE		1	1	1
PGN_1275		conserved hypothetical protein	transport and binding proteins		IE		1	1	1			IE		1	1	1
PGN_1276		transposase in ISPg1			IE		1	1	1			IE		1	1	1
PGN_1277		conserved hypothetical protein	hypothetical proteins-Conserved		IE		1	1	1			IE		1	1	1
PGN_1278		partial transposase in ISPg3			IE		1	1	1			IE		1	1	1
PGN_1279		partial transposase in ISPg3			IE		1	1	1			IE		1	1	1
PGN_1280		partial transposase in ISPg1			IE		1	1	1			IE		1	1	1
PGN_1281	traM_3	putative conserved protein found in conjugate transposon TraM			IE		1	1	1			IE		1	1	1
PGN_1282	traN_3	conserved protein found in conjugate transposon TraN	other categories		IE		1	1	1			IE		1	1	1
PGN_1283	traO_2	conserved protein found in conjugate transposon TraO	other categories		IE		1	1	1			IE		1	1	1
PGN_1284	traP_2	putative DNA primase involved in conjugation TraP	cellular processes		IE		1	1	1			IE		1	1	1
PGN_1285	traQ_2	conserved protein found in conjugate transposon TraQ	other categories		IE		1	1	1			IE		1	1	1
PGN_1286		probable lysozyme	cellular processes		IE		1	1	1			IE		1	1	1
PGN_1287		conserved hypothetical protein	hypothetical proteins-Conserved		IE		1	1	1			IE		1	1	1
PGN_1288		conserved hypothetical protein	hypothetical proteins-Conserved		IE		1	1	1			IE		1	1	1
PGN_1289		conserved hypothetical protein	hypothetical proteins-Conserved		IE		1	1	1			IE		1	1	1
PGN_1290		conserved hypothetical protein	hypothetical proteins-Conserved		IE		1	1	1			IE		1	1	1
PGN_1291		conserved hypothetical protein related to phage	hypothetical proteins-Conserved		IE		1	1	1			IE		1	1	1
PGN_1292		probable anti-restriction protein	anti-restriction		IE		1	1	1			IE		1	1	1
PGN_1293		conserved hypothetical protein	hypothetical proteins-Conserved		IE		1	1	1			IE		1	1	1
PGN_1294		conserved hypothetical protein	hypothetical proteins-Conserved		IE		1	1	1			IE		1	1	1
PGN_1295		hypothetical protein	hypothetical proteins		IE		1	1	1			IE		1	1	1
PGN_1296		putative OmpA family protein	cell envelope		IE		0.207	1	0.401			IE		0.067	1	0.134
PGN_1297		conserved hypothetical protein	hypothetical proteins-Conserved		IE		0.709	1	0.978			IE		0.579	1	0.83
PGN_1298		conserved hypothetical protein	hypothetical proteins-Conserved		IE		1	1	1			IE		1	1	1
PGN_1299		hypothetical protein	hypothetical proteins		-234.618		1	1	1			-368.698		1	1	1
PGN_1300		probable transcriptional regulator	regulatory functions		IE		1.11e-16	2.391e-13	7.16e-16			IE		0	0	0
PGN_1301		probable transcriptional regulator	regulatory functions		IE		0.11	1	0.231			IE		0.018	1	0.039
PGN_1302		O-antigen ligase waaL	cell envelope		IE		0.629	1	0.927			IE		0.614	1	0.865
PGN_1303		hypothetical protein	hypothetical proteins		IE		0.666	1	0.949			IE		0.734	1	0.977
PGN_1304		conserved hypothetical protein	hypothetical proteins-Conserved		IE		0.759	1	1			IE		0.648	1	0.895
PGN_1305		putative N-acetylmuramoyl-L-alanine amidase	cell envelope		-412.945		0.598	1	0.9			-865.245	-9.75696	0.511	1	0.763
PGN_1306		hypothetical protein	hypothetical proteins		IE		0	0	0			IE		0	0	0
PGN_1307		hypothetical protein	hypothetical proteins		-510.326	-8.99528	0.287	1	0.529			-30.551	-4.93315	0.082	1	0.16
PGN_1308		probable iron dependent repressor	regulatory functions		-81.574	-6.35004	1.513e-09	3.259e-06	7.039e-09			-322.853	-8.33473	0	0	0
PGN_1309		ferrous iron transport protein B	transport and binding proteins		-114.762	-6.8425	1.258e-10	2.71e-07	6.259e-10			-114.505	-6.83927	0	0	0
PGN_1310		glycogen synthase	energy metabolism		IE		1.406e-11	3.03e-08	7.353e-11			IE		0	0	0
PGN_1311		putative K+dependent Na+exchanger related-protein	hypothetical proteins		IE		0.199	1	0.389			IE		0.056	1	0.113
PGN_1312		probable transcriptional regulator	regulatory functions		-154.659		0.673	1	0.956			-55.872		0.531	1	0.782
PGN_1313		conserved hypothetical protein	cell envelope		IE		0	0	0			IE		0	0	0
PGN_1314		ATP-dependent DNA helicase	DNA metabolism		IE		0.27	1	0.503			IE		0.097	1	0.187
PGN_1315		conserved hypothetical protein	hypothetical proteins-Conserved		-27.324		1	1	1			ND		1	1	1
PGN_1316	uvrAI	excinuclease ABC A subunit	DNA metabolism		-70.673	-6.14309	0.064	1	0.141			-166.592		0.003818	1	0.00894
PGN_1317		conserved hypothetical protein	hypothetical proteins-Conserved		IE		1.542e-07	0.0003321	6.448e-07			IE		3.664e-15	7.892e-12	1.62e-14
PGN_1318		putative ABC transporter ATP-binding protein	transport and binding proteins		IE		0.737	1	0.997			IE		0.618	1	0.868
PGN_1319		transposase in ISPg1			IE		1	1	1			IE		1	1	1
PGN_1320		conserved hypothetical protein	hypothetical proteins-Conserved		-43.984	-5.45891	0.958	1	1			-2027.52		0.597	1	0.849
PGN_1321		conserved hypothetical protein	hypothetical proteins-Conserved		IE		1.543e-11	3.324e-08	8.047e-11			IE		0	0	0
PGN_1322		conserved hypothetical protein	hypothetical proteins-Conserved		-189.395		0.171	1	0.341			-624.064		0.042	1	0.086
PGN_1323		TPR domain protein	unknown function		ND		0	0	0			-247.951	-7.95391	0	0	0
PGN_1324		probable ABC transporter membrane protein	transport and binding proteins		-94.916		0.003018	1	0.008368			-66.292	-6.05076	1.215e-05	0.026	3.451e-05
PGN_1325		probable ABC transporter membrane protein	transport and binding proteins		IE		0.0001843	0.397	0.0006005			IE		4.131e-08	8.898e-05	1.401e-07
PGN_1326		hypothetical protein	hypothetical proteins		-80.124		0.1	1	0.212			ND		0.023	1	0.049
PGN_1327		hypothetical protein	hypothetical proteins		-154.084	-7.26757	0.023	1	0.057			-5.351		0.0006092	1	0.001548
PGN_1328		hypothetical protein	hypothetical proteins		-199.34	-7.63909	1.87e-07	0.0004027	7.759e-07			-877.126	-9.77664	2.875e-08	6.192e-05	9.798e-08
PGN_1329		hypothetical protein	hypothetical proteins		ND		0	0	0			ND		0	0	0
PGN_1330		probable branched chain amino acid ABC transporter ATP-binding protein	transport and binding proteins		-75.193		0.00292	1	0.008115			-157.552		9.752e-06	0.021	2.79e-05
PGN_1331		conserved hypothetical protein	hypothetical proteins-Conserved		ND		2.344e-08	5.049e-05	1.024e-07			-568.221	-9.15031	1.11e-16	2.391e-13	5.11e-16
PGN_1332		putative para-aminobenzoate synthase component I	biosynthesis of cofactors, prosthetic groups, and carriers		ND		1.052e-09	2.267e-06	4.982e-09			-72.319	-6.1763	0	0	0
PGN_1333		probable para-aminobenzoate synthase component I	biosynthesis of cofactors, prosthetic groups, and carriers		-171.67		0.049	1	0.111			-12.389	-3.63099	0.004412	1	0.01
PGN_1334		conserved hypothetical protein	hypothetical proteins-Conserved		-122.129	-6.93226	0	0	0			-103.959	-6.69987	0	0	0
PGN_1335		conserved hypothetical protein	hypothetical proteins-Conserved		-41.5	-5.37504	0	0	0			-14.907	-3.89792	0	0	0
PGN_1336		conserved hypothetical protein	hypothetical proteins-Conserved		IE		0.000276	0.595	0.0008874			IE		7.647e-07	0.001647	2.419e-06
PGN_1337		conserved hypothetical protein	hypothetical proteins-Conserved		-26.601	-4.73341	0.127	1	0.262			-255.103		0.011	1	0.024
PGN_1338		pyruvate phosphate dikinase	energy metabolism		-127.399	-6.99321	0	0	0			-1076.37	-10.072	0	0	0
PGN_1339		conserved hypothetical protein	hypothetical proteins-Conserved		-102.558	-6.6803	0	0	0			-65.616	-6.03598	0	0	0
PGN_1340		conserved hypothetical protein	unknown function		-245.301	-7.93841	0	0	0			-85.664	-6.42062	0	0	0
PGN_1341		putative CoA transferase	central intermediary metabolism		IE		0.0009742	1	0.002911			IE		1.406e-06	0.003028	4.382e-06
PGN_1342		putative SAM/TRAM family methylase protein	hypothetical proteins-Conserved		IE		0.112	1	0.234			IE		0.03	1	0.064
PGN_1343		probable ABC transporter ATP-binding protein	transport and binding proteins		IE		1	1	1			IE		1	1	1
PGN_1344		conserved hypothetical protein	hypothetical proteins-Conserved		IE		0.66	1	0.945			IE		0.513	1	0.765
PGN_1345		conserved hypothetical protein	hypothetical proteins-Conserved		IE		1	1	1			IE		1	1	1
PGN_1346		putative transcriptional regulator	regulatory functions		-85.321		1	1	1			-17.583		1	1	1
PGN_1347		putative TonB-dependent receptor exported protein	hypothetical proteins		-235.029	-7.87669	0	0	0			-24.219	-4.59807	0	0	0
PGN_1348		conserved hypothetical protein	hypothetical proteins-Conserved		-130.827	-7.03152	1.887e-15	4.065e-12	1.175e-14			-12.274	-3.61753	0	0	0
PGN_1349		probable dipeptidyl anminopeptidase	protein fate		1.452		5.429e-14	1.169e-10	3.186e-13			-258.282	-8.0128	0	0	0
PGN_1350		conserved hypothetical protein	hypothetical proteins-Conserved		ND		0.367	1	0.645			ND		2.051e-05	0.044	5.752e-05
PGN_1351		conserved hypothetical protein	hypothetical proteins-Conserved		ND		0.001679	1	0.004875			ND		3.029e-06	0.006524	9.087e-06
PGN_1352		conserved hypothetical protein with DUF1706 domain	hypothetical proteins-Conserved		ND		0.038	1	0.087			ND		0.002024	1	0.004861
PGN_1353		conserved hypothetical protein	hypothetical proteins-Conserved		IE		0.000296	0.638	0.0009431			IE		7.544e-08	0.0001625	2.512e-07
PGN_1354		conserved hypothetical protein	hypothetical proteins-Conserved		IE		0.401	1	0.687			IE		0.162	1	0.297
PGN_1355		conserved hypothetical protein	hypothetical proteins-Conserved		IE		0.466	1	0.769			IE		0.279	1	0.477
PGN_1356		conserved hypothetical protein	hypothetical proteins-Conserved		ND		1	1	1			ND		1	1	1
PGN_1357		conserved hypothetical protein	hypothetical proteins-Conserved		IE		0.02	1	0.049			IE		0.000531	1	0.001363
PGN_1358		conserved hypothetical protein	hypothetical proteins-Conserved		IE		0.444	1	0.745			IE		0.126	1	0.235
PGN_1359		putative erythronate-4-phosphate dehydrogenase	biosynthesis of cofactors, prosthetic groups, and carriers		-111.557		0.546	1	0.85			ND		0.369	1	0.596
PGN_1360		probable oxidoreductase	unknown function		-207.705	-7.69839	7.258e-06	0.016	2.677e-05			-54.401		1.485e-11	3.198e-08	5.857e-11
PGN_1361		conserved hypothetical protein	hypothetical proteins-Conserved		-18.413	-4.20265	0	0	0			-15.828	-3.98441	0	0	0
PGN_1362		probable exported transglycosylase protein	unknown function		-138.675	-7.11556	6.661e-16	1.435e-12	4.183e-15			-193.712	-7.59777	0	0	0
PGN_1363		ABC transporter ATP-binding protein	transport and binding proteins		-64.51	-6.01145	0.001794	1	0.005195			-135.168	-7.07861	3.447e-06	0.007426	1.026e-05
PGN_1364		probable peptidyl-prolyl cis-trans isomerase cyclophilin-type	protein fate		-18.901	-4.24039	2.651e-05	0.057	9.393e-05			-118.81	-6.89251	3.112e-10	6.704e-07	1.164e-09
PGN_1365		conserved hypothetical protein	hypothetical proteins-Conserved		-121.104	-6.9201	0.002226	1	0.00636			-42.416	-5.40654	1.446e-06	0.003114	4.5e-06
PGN_1366		conserved hypothetical protein	hypothetical proteins-Conserved		IE		0	0	0			IE		0	0	0
PGN_1367		NAD-specific glutamate dehydrogenase	energy metabolism		ND		0.873	1	1			-6.995		0.409	1	0.649
PGN_1368		conserved hypothetical protein	hypothetical proteins-Conserved		-194.743		3.383e-12	7.287e-09	1.822e-11			-49.743	-5.63642	1.665e-15	3.587e-12	7.458e-15
PGN_1369		conserved hypothetical protein	hypothetical proteins-Conserved		-21.565	-4.43062	0	0	0			-45.386	-5.50418	0	0	0
PGN_1370		NAD-dependent nucleotide-diphosphate-sugar epimerase	unknown function		IE		0	0	0			IE		0	0	0
PGN_1371		hypothetical protein	hypothetical proteins		-130.663		0.097	1	0.206			-136.89		0.014	1	0.03
PGN_1372		conserved hypothetical protein	hypothetical proteins-Conserved		-152.851	-7.25598	0.0005103	1	0.00157			-106.757	-6.73819	2.606e-07	0.0005614	8.416e-07
PGN_1373		probable transcriptional regulator	regulatory functions		-277.762	-8.11771	4.167e-05	0.09	0.000145			-872.994	-9.76983	1.536e-09	3.308e-06	5.588e-09
PGN_1374		putative ribosomal large subunit pseudouridine synthase D	protein synthesis		IE		0	0	0			IE		0	0	0
PGN_1375		putative beta-ketoacyl-acyl carrier protein reductase	fatty acid and phospholipid metabolism		ND		0.056	1	0.125			ND		0.004496	1	0.01
PGN_1376		putative transcriptional regulator	regulatory functions		IE		0.041	1	0.094			IE		0.002429	1	0.0058
PGN_1377		GTP-binding protein LepA	unknown function		IE		0.771	1	1			IE		0.535	1	0.786
PGN_1378		replicative DNA helicase	DNA metabolism		ND		0.789	1	1			-451.994	-8.82016	0.883	1	1
PGN_1379		hypothetical protein	hypothetical proteins		-7.396		0	0	0			ND		0	0	0
PGN_1380		hypothetical protein	hypothetical proteins		IE		0.098	1	0.208			IE		0.002831	1	0.006724
PGN_1381	alaS	alanyl-tRNA synthetase	protein synthesis		-48.074	-5.58718	0.524	1	0.827			ND		0.398	1	0.635
PGN_1382		putative 3-dehydroquinate synthase	amino acid biosynthesis		-27.119	-4.76123	3.445e-10	7.42e-07	1.667e-09			-45.458		0	0	0
PGN_1383		conserved hypothetical protein	hypothetical proteins-Conserved		IE		0.002734	1	0.007658			IE		6.733e-06	0.015	1.957e-05
PGN_1384		probable 1-acyl-sn-glycerol-3-phosphate acetyltransferase	fatty acid and phospholipid metabolism		ND		0.811	1	1			-170.466	-7.41334	0.989	1	1
PGN_1385		hypothetical protein	hypothetical proteins		ND		6.112e-06	0.013	2.266e-05			-157.552	-7.29968	2.955e-11	6.365e-08	1.153e-10
PGN_1386		conserved hypothetical protein	hypothetical proteins-Conserved		IE		1.535e-05	0.033	5.567e-05			IE		2.142e-10	4.615e-07	8.082e-10
PGN_1387		putative ABC transporter permease protein	transport and binding proteins		IE		1	1	1			IE		0.679	1	0.922
PGN_1388		DNA ligase	DNA metabolism		IE		0.816	1	1			IE		0.884	1	1
PGN_1389		probable acetyltransferase	unknown function		IE		0.429	1	0.724			IE		0.239	1	0.418
PGN_1390	recR	putative recombination protein RecR	DNA metabolism		IE		0.416	1	0.707			IE		0.226	1	0.398
PGN_1391		putative ribonuclease E	transcription		IE		0.811	1	1			IE		1	1	1
PGN_1392		conserved hypothetical protein	hypothetical proteins-Conserved		IE		1	1	1			IE		1	1	1
PGN_1393		putative DNA-binding protein HU	DNA metabolism		IE		1	1	1			IE		1	1	1
PGN_1394		transposase in ISPg2			IE		1	1	1			IE		1	1	1
PGN_1395		putative anaerobic ribonucleoside-triphosphate reductase activating protein	purines, pyrimidines, nucleosides and nucleotides		IE		1	1	1			IE		1	1	1
PGN_1396		anaerobic ribonucleoside-triphosphate reductase	purines, pyrimidines, nucleosides and nucleotides		IE		0.445	1	0.745			IE		0.282	1	0.481
PGN_1397		transposase in ISPg1			IE		1	1	1			IE		1	1	1
PGN_1398		conserved hypothetical protein	hypothetical proteins-Conserved		IE		1	1	1			IE		1	1	1
PGN_1399		conserved hypothetical protein	hypothetical proteins-Conserved		ND		1	1	1			ND		1	1	1
PGN_1400		conserved hypothetical protein	hypothetical proteins-Conserved		-6.525		0.002661	1	0.007484			1.015		8.02e-06	0.017	2.313e-05
PGN_1401		delta-1-pyrroline-5-carboxylate dehydrogenase	energy metabolism		-130.663	-7.02971	0	0	0			ND		0.854	1	1
PGN_1402		putative amidinotransferase	hypothetical proteins-Conserved		-114.433	-6.83836	1.729e-05	0.037	6.226e-05			-79.924		1.09e-10	2.349e-07	4.171e-10
PGN_1403		ornithine aminotransferase	amino acid biosynthesis		ND		1.468e-09	3.162e-06	6.86e-09			-888.491	-9.79521	0	0	0
PGN_1404		conserved hypothetical protein	hypothetical proteins-Conserved		IE		0	0	0			IE		0	0	0
PGN_1405		elongation factor P	protein synthesis		IE		1	1	1			IE		1	1	1
PGN_1406		hypothetical protein	hypothetical proteins		IE		1	1	1			IE		1	1	1
PGN_1407		DNA-binding protein histone-like family	DNA metabolism		IE		1	1	1			IE		1	1	1
PGN_1408		conserved hypothetical protein with predicted permease membrane region	transport and binding proteins		-72.111	-6.17215	0.173	1	0.342			ND		0.035	1	0.074
PGN_1409		putative peptidase	protein fate		IE		0.0002098	0.452	0.0006816			IE		1.963e-08	4.227e-05	6.753e-08
PGN_1410		conserved hypothetical protein	hypothetical proteins-Conserved		-48.622		1	1	1			-229.225		1	1	1
PGN_1411		putative N-ethylammeline chlorohydrolase	central intermediary metabolism		-35.91	-5.16631	3.086e-06	0.006648	1.166e-05			-745.267	-9.54161	1.485e-12	3.198e-09	6.046e-12
PGN_1412		putative purine nucleoside phosphorylase I	purines, pyrimidines, nucleosides and nucleotides		-53.005	-5.72806	0	0	0			ND		0	0	0
PGN_1413		conserved hypothetical protein	hypothetical proteins-Conserved		ND		0.013	1	0.033			ND		0.0001486	0.32	0.0003971
PGN_1414		hypothetical protein	hypothetical proteins		-36.98		5.751e-11	1.239e-07	2.928e-10			ND		0	0	0
PGN_1415		DNA-binding protein histone-like family	DNA metabolism		-128.327	-7.00368	0.035	1	0.082			-169.157		0.001154	1	0.002865
PGN_1416		probable lysyl endopeptidase precursor	protein fate		ND		0	0	0			-15.497	-3.95392	0	0	0
PGN_1417		hypothetical protein	hypothetical proteins		IE		0.031	1	0.073			IE		0.004345	1	0.01
PGN_1418		pyruvate-flavodoxin oxidoreductase	energy metabolism		IE		0.846	1	1			IE		0.762	1	1
PGN_1419		conserved hypothetical protein	hypothetical proteins-Conserved		IE		0.859	1	1			IE		0.745	1	0.986
PGN_1420		transposase in ISPg1			IE		1	1	1			IE		1	1	1
PGN_1421		hypothetical protein	hypothetical proteins		-116.145		1	1	1			-219.023		1	1	1
PGN_1422		putative partial DNA-binding protein histone-like family	cellular processes		-203.391	-7.66811	0	0	0			-106.541	-6.73526	0	0	0
PGN_1423		putative partial DNA-binding protein histone-like family	cellular processes		-385.826	-8.59181	0	0	0			-202.106	-7.65897	0	0	0
PGN_1424		putative partial Type II restriction enzyme	hypothetical proteins		-225.425	-7.8165	0	0	0			-179.937	-7.49135	0	0	0
PGN_1425		putative partial Type II restriction enzyme	hypothetical proteins		-156.056	-7.28592	0	0	0			-326.985	-8.35308	0	0	0
PGN_1426		adenine-specific methyltransferase			-159.209	-7.31478	3.162e-13	6.811e-10	1.792e-12			-3169.12	-11.6299	0	0	0
PGN_1427		hypothetical protein	hypothetical proteins		IE		0	0	0			IE		0	0	0
PGN_1428		transposase in ISPg3			ND		1	1	1			-18.08		1	1	1
PGN_1429		conserved hypothetical protein	hypothetical proteins-Conserved		IE		0.049	1	0.111			IE		0.0083	1	0.019
PGN_1430		putative transmembrane Acr-type transport protein	transport and binding proteins		IE		0.361	1	0.636			IE		6.239e-05	0.134	0.0001701
PGN_1431		putative cation efflux system protein	hypothetical proteins-Conserved		IE		0.109	1	0.229			IE		0.04	1	0.083
PGN_1432		probable outer membrane efflux protein	transport and binding proteins		IE		0.49	1	0.791			IE		0.305	1	0.512
PGN_1433		transposase in ISPg1			7.915		1	1	1			-182.525		1	1	1
PGN_1434		aminoacyl-histidine dipeptidase	protein fate		-3.921		0	0	0			-772.264	-9.59295	0	0	0
PGN_1435		hypothetical protein	hypothetical proteins		-27.53	-4.78293	2.848e-13	6.134e-10	1.623e-12			-173.049	-7.43504	0	0	0
PGN_1436		conserved hypothetical protein	hypothetical proteins-Conserved		IE		0	0	0			IE		0	0	0
PGN_1437		conserved hypothetical protein	hypothetical proteins-Conserved		IE		0.201	1	0.392			IE		0.1	1	0.192
PGN_1438		hypothetical protein	hypothetical proteins		IE		0.059	1	0.131			IE		0.005057	1	0.012
PGN_1439		hypothetical protein	hypothetical proteins		-7.015		0.388	1	0.671			1.476		0.199	1	0.357
PGN_1440		putative vancomycin B-type resistance protein VanW	hypothetical proteins-Conserved		IE		8.451e-13	1.82e-09	4.68e-12			IE		0.000835	1	0.002111
PGN_1441	nadE	glutamine-dependent NAD synthetase	biosynthesis of cofactors, prosthetic groups, and carriers		IE		0.68	1	0.961			IE		0.607	1	0.859
PGN_1442		transposase in ISPg1			-183.71		1	1	1			-22.331		1	1	1
PGN_1443		carbamoyl-phosphate synthase large subunit	purines, pyrimidines, nucleosides and nucleotides		-48.197	-5.59087	0	0	0			-4544.48	-12.1499	0	0	0
PGN_1444		carbamoyl-phosphate synthase small subunit	purines, pyrimidines, nucleosides and nucleotides		-182.896	-7.51488	0	0	0			-87.621	-6.4532	0	0	0
PGN_1445		putative amidophosphoribosyltransferase	purines, pyrimidines, nucleosides and nucleotides		-38.815	-5.27854	0	0	0			-261.419	-8.03022	0	0	0
PGN_1446		conserved hypothetical protein	cell envelope		IE		2.698e-14	5.811e-11	1.614e-13			IE		0	0	0
PGN_1447	pyrG	CTP synthase	purines, pyrimidines, nucleosides and nucleotides		IE		0.76	1	1			IE		0.453	1	0.704
PGN_1448		conserved hypothetical protein	hypothetical proteins-Conserved		IE		1	1	1			IE		1	1	1
PGN_1449		inosine-5'-monophosphate dehydrogenase	purines, pyrimidines, nucleosides and nucleotides		-161.411	-7.3346	0.482	1	0.783			1.562		0.492	1	0.742
PGN_1450	miaA_1	putative tRNA isopentenyltransferase	protein synthesis		IE		0	0	0			IE		0	0	0
PGN_1451	groES	chaperonin GroES	protein fate		IE		1	1	1			IE		1	1	1
PGN_1452	groEL	chaperonin GroEL	protein fate		ND		0.563	1	0.868			-15.497	-3.95392	0.332	1	0.548
PGN_1453		conserved hypothetical protein	hypothetical proteins-Conserved		IE		0.034	1	0.08			IE		0.005213	1	0.012
PGN_1454		probable abortive infection protein	microbial immune system		IE		0.804	1	1			IE		0.478	1	0.73
PGN_1455		conserved hypothetical protein	hypothetical proteins-Conserved		IE		0.62	1	0.919			IE		0.59	1	0.842
PGN_1456		conserved hypothetical protein	hypothetical proteins-Conserved		IE		0.969	1	1			IE		0.819	1	1
PGN_1457		probable alkaline phosphatase	hypothetical proteins-Conserved		IE		0.517	1	0.82			IE		0.42	1	0.664
PGN_1458	secA	preprotein translocase SecA subunit	protein fate		IE		0.926	1	1			IE		0.975	1	1
PGN_1459		conserved hypothetical protein	hypothetical proteins-Conserved		IE		1	1	1			IE		1	1	1
PGN_1460	gmk	putative guanylate kinase	purines, pyrimidines, nucleosides and nucleotides		IE		0.702	1	0.976			IE		0.57	1	0.823
PGN_1461		putative spore maturation protein A/B	cellular processes		-11.402		0.704	1	0.976			6.666		0.853	1	1
PGN_1462		conserved hypothetical protein	hypothetical proteins-Conserved		-122.497	-6.9366	0.022	1	0.054			-1026.67		3.615e-10	7.786e-07	1.347e-09
PGN_1463		probable UbiA prenyltransferase	cell envelope		-48.73	-5.60674	0	0	0			-39.566	-5.30619	0	0	0
PGN_1464		probable HAD-superfamily subfamily IB hydrolase	unknown function		IE		0	0	0			IE		0	0	0
PGN_1465		hypothetical protein	hypothetical proteins		-147.157	-7.20121	0.105	1	0.222			-10.667		0.005419	1	0.012
PGN_1466	rgpB	arginine-specific cysteine proteinase RgpB	protein fate		-195.584	-7.61164	0	0	0			-1229.42	-10.2638	0	0	0
PGN_1467		conserved hypothetical protein	hypothetical proteins-Conserved		ND		0	0	0			ND		0	0	0
PGN_1468		putative lipoic acid synthase	biosynthesis of cofactors, prosthetic groups, and carriers		-116.621		0.043	1	0.098			-117.088		0.002643	1	0.00629
PGN_1469	dpp	dipeptidyl peptidase IV	protein fate		IE		0	0	0			IE		0	0	0
PGN_1470	smpB	putative SsrA-binding protein	protein synthesis		IE		0.127	1	0.263			IE		0.023	1	0.05
PGN_1471		conserved hypothetical protein	hypothetical proteins-Conserved		IE		0.626	1	0.926			IE		0.36	1	0.583
PGN_1472		queuine tRNA-ribosyltransferase	protein synthesis		ND		0.66	1	0.945			-3.229		0.325	1	0.538
PGN_1473		hypothetical protein	hypothetical proteins		-240.987		0.0004633	0.998	0.00144			-212.607	-7.73205	0.003538	1	0.008319
PGN_1474		putative autoinducer-2 production protein LuxS	cellular processes		-207.5	-7.69697	0	0	0			ND		0	0	0
PGN_1475		probable 5'-methylthioadenosine/S-adenosylhomocysteine nucleosidase	amino acid biosynthesis		-236.365	-7.88487	9.437e-15	2.033e-11	5.726e-14			-94.335		0	0	0
PGN_1476		conserved hypothetical protein	hypothetical proteins-Conserved		IE		2.005e-11	4.318e-08	1.041e-10			IE		0	0	0
PGN_1477		conserved hypothetical protein	hypothetical proteins-Conserved		IE		0.107	1	0.226			IE		0.474	1	0.726
PGN_1478		conserved hypothetical protein	hypothetical proteins-Conserved		-171.477		1	1	1			-282.647		1	1	1
PGN_1479		dipeptidyl peptidase 7	hypothetical proteins-Conserved		-47.546	-5.57125	0	0	0			ND		0	0	0
PGN_1480		conserved hypothetical protein with DUF389 domain	cell envelope		IE		7.358e-05	0.158	0.00025			IE		1.316e-09	2.835e-06	4.803e-09
PGN_1481		putative polysaccharide biosynthesis protein	cell envelope		IE		0.919	1	1			IE		0.772	1	1
PGN_1482	ruvB	holliday junction DNA helicase RuvB	DNA metabolism		ND		0.343	1	0.61			ND		0.212	1	0.375
PGN_1483		conserved hypothetical protein	hypothetical proteins-Conserved		-35.131		0.0004743	1	0.001472			-147.221		2.063e-07	0.0004444	6.693e-07
PGN_1484		putative methylated-DNA-protein-cysteine methyltransferase	DNA metabolism		IE		0.003561	1	0.009735			IE		8.584e-06	0.018	2.469e-05
PGN_1485		conserved hypothetical protein	protein fate		IE		0.837	1	1			IE		0.463	1	0.713
PGN_1486		conserved hypothetical protein	hypothetical proteins-Conserved		IE		1	1	1			IE		1	1	1
PGN_1487		probable dephospho-CoA kinase	central intermediary metabolism		ND		0.956	1	1			ND		0.794	1	1
PGN_1488		conserved hypothetical protein	hypothetical proteins-Conserved		IE		1.803e-05	0.039	6.473e-05			IE		1.864e-10	4.015e-07	7.08e-10
PGN_1489		2-amino-3-ketobutyrate CoA ligase	biosynthesis of cofactors, prosthetic groups, and carriers		-76.426		0.251	1	0.474			ND		0.088	1	0.17
PGN_1490		probable precorrin-2 C20-methyltransferase	biosynthesis of cofactors, prosthetic groups, and carriers		ND		0.008479	1	0.022			-134.307		6.798e-05	0.146	0.0001851
PGN_1491		conserved hypothetical protein	hypothetical proteins-Conserved		IE		0.017	1	0.043			IE		0.0004827	1	0.001245
PGN_1492	panC	putative pantoate-beta-alanine ligase	biosynthesis of cofactors, prosthetic groups, and carriers		-213.252		0.658	1	0.945			-24.824		0.511	1	0.763
PGN_1493		conserved hypothetical protein	unknown function		-229.77	-7.84405	0.002517	1	0.007144			-147.983	-7.20929	2.69e-05	0.058	7.477e-05
PGN_1494		putative oxygen-independent coproporphyrinogen III oxidase	biosynthesis of cofactors, prosthetic groups, and carriers		-19.415	-4.2791	0	0	0			-3.39	-1.76129	0	0	0
PGN_1495		putative low-specificity L-threonine aldolase	energy metabolism		-210.787	-7.71964	0.037	1	0.085			-441.663	-8.7868	0.054	1	0.109
PGN_1496		hypothetical protein	hypothetical proteins		-93.067	-6.5402	3.771e-09	8.122e-06	1.721e-08			-55.715	-5.79999	0	0	0
PGN_1497		putative iron-sulfur cluster binding protein	transport and binding proteins		-84.643	-6.40332	0.0004118	0.887	0.001289			-84.01	-6.39249	2.528e-07	0.0005444	8.175e-07
PGN_1498		conserved hypothetical protein	hypothetical proteins-Conserved		IE		0	0	0			IE		0	0	0
PGN_1499		conserved hypothetical protein	hypothetical proteins-Conserved		IE		0.289	1	0.531			IE		0.115	1	0.217
PGN_1500		conserved hypothetical protein	hypothetical proteins-Conserved		IE		1	1	1			IE		1	1	1
PGN_1501		putative mannose-6-phosphate isomerase	energy metabolism		5.325		0.142	1	0.288			-150.08	-7.22959	0.024	1	0.051
PGN_1502		conserved hypothetical protein	hypothetical proteins-Conserved		IE		0	0	0			IE		0	0	0
PGN_1503		probable ferric uptake transcriptional regulator	regulatory functions		IE		0.215	1	0.413			IE		0.07	1	0.138
PGN_1504		adenylosuccinate synthetase	purines, pyrimidines, nucleosides and nucleotides		-184.49		0.597	1	0.899			-128.854		0.752	1	0.994
PGN_1505		putative folylpolyglutamate synthase	biosynthesis of cofactors, prosthetic groups, and carriers		-142.715	-7.15699	9.675e-08	0.0002084	4.094e-07			-264.449	-8.04685	3.553e-15	7.653e-12	1.578e-14
PGN_1506		putative transporter	transport and binding proteins		ND		0	0	0			ND		0	0	0
PGN_1507		hypothetical protein	hypothetical proteins		IE		0.003116	1	0.008616			IE		1.119e-05	0.024	3.196e-05
PGN_1508		hypothetical protein	hypothetical proteins		-52.08		1	1	1			ND		1	1	1
PGN_1509		conserved hypothetical protein	hypothetical proteins-Conserved		IE		0.001261	1	0.00372			IE		8.597e-07	0.001852	2.703e-06
PGN_1510		putative peptidyl-prolyl cis-trans isomerase	hypothetical proteins		IE		0.844	1	1			IE		0.894	1	1
PGN_1511		probable hemolysin	unknown function		IE		0.656	1	0.945			IE		0.815	1	1
PGN_1512		conserved hypothetical protein	hypothetical proteins-Conserved		IE		1	1	1			IE		1	1	1
PGN_1513		conserved hypothetical protein	unknown function		IE		0.58	1	0.883			IE		0.536	1	0.786
PGN_1514		conserved hypothetical protein	hypothetical proteins-Conserved		IE		0.529	1	0.832			IE		0.27	1	0.465
PGN_1515		conserved hypothetical protein	hypothetical proteins-Conserved		IE		0.737	1	0.997			IE		0.963	1	1
PGN_1516		probable molybdopterin biosynthesis MoeB protein	biosynthesis of cofactors, prosthetic groups, and carriers		IE		0.565	1	0.869			IE		0.683	1	0.927
PGN_1517	pepT	peptidase T	protein fate		IE		0.176	1	0.347			IE		0.07	1	0.138
PGN_1518		putative oligopeptide transporter	transport and binding proteins		-53.005	-5.72806	0.257	1	0.484			-194.357	-7.60257	0.111	1	0.211
PGN_1519		hemagglutinin-related protein	unknown function		-343.915	-8.42591	2.019e-06	0.004349	7.851e-06			-102.944	-6.68572	6.983e-13	1.504e-09	2.876e-12
PGN_1520		conserved hypothetical protein	hypothetical proteins-Conserved		-83.822	-6.38926	0.003175	1	0.008746			-87.816	-6.45641	1.531e-05	0.033	4.333e-05
PGN_1521		conserved hypothetical protein	hypothetical proteins-Conserved		-101.079	-6.65934	0.014	1	0.035			-105.896	-6.7265	0.0002738	0.59	0.0007219
PGN_1522		conserved hypothetical protein	hypothetical proteins-Conserved		-43.143	-5.43105	0.0001812	0.39	0.0005914			-10.747	-3.42586	2.966e-08	6.389e-05	1.009e-07
PGN_1523		putative polysaccharide export outer membrane protein	cell envelope		-129.551	-7.01738	3.919e-14	8.442e-11	2.319e-13			-1.078	-0.108357	0	0	0
PGN_1524		conserved hypothetical protein	transport and binding proteins		-136.381	-7.0915	0	0	0			1.27		0.077	1	0.151
PGN_1525		probable capsular polysaccharide biosynthesis protein	cell envelope		-107.859	-6.753	0	0	0			ND		4.716e-08	0.0001016	1.592e-07
PGN_1526		conserved hypothetical protein	hypothetical proteins-Conserved		IE		0.0003763	0.81	0.001185			IE		8.661e-08	0.0001866	2.87e-07
PGN_1527		conserved hypothetical protein	unknown function		IE		0.629	1	0.927			IE		0.473	1	0.725
PGN_1528		conserved hypothetical protein	unknown function		IE		0.521	1	0.825			IE		0.34	1	0.559
PGN_1529		putative oxidoreductase	unknown function		IE		0.62	1	0.919			IE		0.647	1	0.894
PGN_1530		putative 2-oxoglutarate ferredoxin oxidoreductase subunit	energy metabolism		IE		0.373	1	0.651			IE		0.308	1	0.516
PGN_1531		hypothetical protein	hypothetical proteins		IE		1	1	1			IE		1	1	1
PGN_1532		conserved hypothetical protein	hypothetical proteins-Conserved		-69.03		1	1	1			-48.213		1	1	1
PGN_1533		putative carbonic anhydrase	central intermediary metabolism		-61.634	-5.94565	0.013	1	0.034			-129.141	-7.0128	0.0003098	0.667	0.0008158
PGN_1534		hypothetical protein	hypothetical proteins		-169.184	-7.40245	1.683e-05	0.036	6.072e-05			-283.594	-8.14768	1.134e-10	2.443e-07	4.331e-10
PGN_1535		hypothetical protein	hypothetical proteins		-196.017	-7.61483	7.283e-11	1.569e-07	3.674e-10			-148.387	-7.21322	0	0	0
PGN_1536		hypothetical protein	hypothetical proteins		-160.132	-7.32312	0	0	0			-39.629	-5.30848	0	0	0
PGN_1537		probable cation efflux system protein	transport and binding proteins		-202.917	-7.66475	0	0	0			-27.636	-4.78848	0	0	0
PGN_1538		putative cation efflux system	transport and binding proteins		-124.981	-6.96556	4.674e-14	1.007e-10	2.758e-13			1.231		0	0	0
PGN_1539		putative ABC transport system exported protein	transport and binding proteins		-156.373	-7.28885	0	0	0			-168.643		1.758e-06	0.003787	5.41e-06
PGN_1540		putative ABC transport membrane protein	transport and binding proteins		ND		0	0	0			-20.663	-4.36898	0	0	0
PGN_1541		hypothetical protein	hypothetical proteins		ND		7.19e-05	0.155	0.0002451			-46.491	-5.53888	6.648e-08	0.0001432	2.224e-07
PGN_1542		putative esterase	hypothetical proteins-Conserved		-48.69		0.002907	1	0.00809			ND		2.101e-05	0.045	5.885e-05
PGN_1543		conserved hypothetical protein	hypothetical proteins-Conserved		-114.638	-6.84094	1.52e-05	0.033	5.521e-05			ND		3.746e-11	8.069e-08	1.457e-10
PGN_1544		conserved hypothetical protein	hypothetical proteins-Conserved		IE		3.068e-06	0.006609	1.162e-05			IE		2.247e-12	4.841e-09	9.049e-12
PGN_1545		hypothetical protein	hypothetical proteins		-134.361		1	1	1			-15.64		1	1	1
PGN_1546		hypothetical protein	hypothetical proteins		ND		4.668e-11	1.005e-07	2.383e-10			IE		0	0	0
PGN_1547	rplA	conserved hypothetical protein	hypothetical proteins-Conserved		IE		0.488	1	0.789			ND		0.266	1	0.457
PGN_1547		conserved hypothetical protein	hypothetical proteins-Conserved		-114.762		0.003579	1	0.009762			-42.186		1.498e-05	0.032	4.245e-05
PGN_1548		putative ATP-dependent Clp protease proteolytic subunit	protein fate		IE		0	0	0			IE		0	0	0
PGN_1549	clpP	ATP-dependent Clp protease ATP-binding subunit ClpX	protein fate		IE		0.619	1	0.919			IE		0.988	1	1
PGN_1550	clpX	ATP-dependent DNA helicase RecQ	DNA metabolism		IE		0.259	1	0.487			IE		0.094	1	0.181
PGN_1551	recQI	putative peptidyl-prolyl cis-trans isomerase	protein fate		IE		0.578	1	0.882			IE		0.344	1	0.562
PGN_1552		conserved hypothetical protein	hypothetical proteins-Conserved		IE		0.729	1	0.995			IE		0.607	1	0.859
PGN_1553		conserved hypothetical protein	hypothetical proteins-Conserved		IE		0.767	1	1			IE		0.757	1	0.998
PGN_1554		DNA mismatch repair protein MutL	DNA metabolism		IE		0.489	1	0.79			IE		0.47	1	0.722
PGN_1555		putative hemagglutinin	cellular processes		-199.847	-7.64275	0.703	1	0.976			-20.51	-4.35826	0.328	1	0.543
PGN_1556		conserved hypothetical protein	hypothetical proteins-Conserved		ND		0	0	0			-65.862	-6.04137	0	0	0
PGN_1557		conserved hypothetical protein	hypothetical proteins-Conserved		ND		0.001354	1	0.003985			ND		3.637e-06	0.007834	1.078e-05
PGN_1558		hypothetical protein	hypothetical proteins		ND		0.00207	1	0.005954			ND		4.717e-06	0.01	1.392e-05
PGN_1559		conserved hypothetical protein	hypothetical proteins-Conserved		ND		0.0013	1	0.003831			ND		1.761e-06	0.003793	5.41e-06
PGN_1560		conserved hypothetical protein	hypothetical proteins-Conserved		IE		0.006275	1	0.017			IE		4.877e-05	0.105	0.0001336
PGN_1561		conserved hypothetical protein	hypothetical proteins-Conserved		IE		1	1	1			IE		1	1	1
PGN_1562		hypothetical protein	hypothetical proteins		IE		1	1	1			IE		1	1	1
PGN_1563		conserved hypothetical protein	unknown function		IE		1	1	1			IE		1	1	1
PGN_1564		conserved hypothetical protein with PSP1 C-terminal conserved region	hypothetical proteins-Conserved		IE		0.525	1	0.828			IE		0.292	1	0.494
PGN_1565		conserved hypothetical protein	hypothetical proteins-Conserved		IE		0.837	1	1			IE		0.957	1	1
PGN_1566		putative DNA replication and repair protein RecF	DNA metabolism		IE		0.693	1	0.969			IE		0.557	1	0.812
PGN_1567		conserved hypothetical protein	hypothetical proteins-Conserved		IE		0.853	1	1			IE		0.031	1	0.065
PGN_1568		probable transcriptional regulator Crp/Fnr family	regulatory functions		-159.015		1	1	1			-83.296		1	1	1
PGN_1569		DNA-directed RNA polymerase beta' subunit	transcription		IE		0.0001071	0.231	0.0003571			IE		1.341e-08	2.889e-05	4.66e-08
PGN_1570	rpoC	DNA-directed RNA polymerase beta subunit	transcription		IE		0.803	1	1			IE		0.638	1	0.886
PGN_1571	rpoB	putative 50S ribosomal protein L7/L12	protein synthesis		IE		0.668	1	0.952			IE		0.524	1	0.776
PGN_1572	rplL	putative 50S ribosomal protein L10	protein synthesis		IE		1	1	1			IE		1	1	1
PGN_1573	rplJ	50S ribosomal protein L1	protein synthesis		IE		0.691	1	0.968			IE		0.555	1	0.81
PGN_1575	rplK	50S ribosomal protein L11	protein synthesis		IE		0.664	1	0.948			IE		0.518	1	0.768
PGN_1576		putative transcription antitermination protein	transcription		IE		0.695	1	0.972			IE		0.561	1	0.815
PGN_1577		putative preprotein translocase SecE subunit	protein fate		IE		1	1	1			IE		0.648	1	0.895
PGN_1578		translation elongation factor Tu	protein synthesis		IE		0.784	1	1			IE		0.433	1	0.681
PGN_1579		putative site-specific recombinase	protein synthesis		ND		0.521	1	0.825			-200.169		0.271	1	0.465
PGN_1580	rpsU	putative 30S ribosomal protein S21	protein synthesis		-138.598		3.331e-16	7.174e-13	2.104e-15			-16.022	-4.00198	0	0	0
PGN_1581		DNA mismatch repair protein MutS	DNA metabolism		IE		2.853e-14	6.146e-11	1.702e-13			IE		0	0	0
PGN_1582		membrane-associated zinc metalloprotease	protein fate		IE		0.576	1	0.88			IE		0.405	1	0.645
PGN_1583		hypothetical protein	hypothetical proteins		IE		1	1	1			IE		1	1	1
PGN_1584		putative sodium/hydrogen antiporter	transport and binding proteins		IE		0.299	1	0.547			IE		0.798	1	1
PGN_1585	uvrB	excinuclease ABC B subunit	DNA metabolism		ND		0.142	1	0.287			ND		0.077	1	0.151
PGN_1586		hypothetical protein	hypothetical proteins		IE		9.426e-06	0.02	3.447e-05			IE		4.607e-11	9.923e-08	1.781e-10
PGN_1587	tsf	putative translation elongation factor Ts	protein synthesis		IE		0.005121	1	0.014			IE		0.196	1	0.352
PGN_1588	rpsB	putative 30S ribosomal protein S2	protein synthesis		IE		0.754	1	1			IE		0.642	1	0.891
PGN_1589	rpsI	putative 30S ribosomal protein S9	protein synthesis		IE		1	1	1			IE		1	1	1
PGN_1590	rplM	putative 50S ribosomal protein L13	protein synthesis		-227.941		0.341	1	0.608			-62.297		0.157	1	0.289
PGN_1591		conserved hypothetical protein	hypothetical proteins-Conserved		ND		0	0	0			-1.174	-0.231432	0	0	0
PGN_1592		conserved hypothetical protein	hypothetical proteins-Conserved		IE		5.629e-05	0.121	0.0001928			IE		0.568	1	0.821
PGN_1593	coaD	putative phosphopantetheine adenylyltransferase	cell envelope		-146.688	-7.19661	0.95	1	1			-40.981		0.529	1	0.782
PGN_1594		DNA topoisomerase IV B subunit	DNA metabolism		IE		0.001576	1	0.004601			IE		5.795e-06	0.012	1.703e-05
PGN_1595		conserved hypothetical protein	hypothetical proteins-Conserved		IE		0.658	1	0.945			IE		0.323	1	0.535
PGN_1596		probable 3'-5' exonuclease	unknown function		IE		0.241	1	0.457			IE		0.159	1	0.293
PGN_1597		conserved hypothetical protein	hypothetical proteins-Conserved		-59.168	-5.88675	0.4	1	0.687			-41.325	-5.36894	0.192	1	0.346
PGN_1598		probable glutamine ABC transporter	transport and binding proteins		IE		0.032	1	0.076			IE		0.001848	1	0.004447
PGN_1599		conserved hypothetical protein	hypothetical proteins-Conserved		IE		0.814	1	1			IE		0.828	1	1
PGN_1600		conserved hypothetical protein	hypothetical proteins-Conserved		IE		0.61	1	0.91			IE		0.95	1	1
PGN_1601		conserved hypothetical protein with lemA family domain	unknown function		IE		1	1	1			IE		1	1	1
PGN_1602		putative flavoredoxin	unknown function		IE		1	1	1			IE		1	1	1
PGN_1603		aspartate carbamoyltransferase regulatory subunit	purines, pyrimidines, nucleosides and nucleotides		IE		0.659	1	0.945			IE		1	1	1
PGN_1604	pyrB	aspartate carbamoyltransferase catalytic subunit	purines, pyrimidines, nucleosides and nucleotides		IE		1	1	1			IE		0.107	1	0.204
PGN_1605		conserved hypothetical protein	hypothetical proteins-Conserved		IE		0.335	1	0.602			IE		0.947	1	1
PGN_1606		conserved hypothetical protein	hypothetical proteins-Conserved		IE		0.772	1	1			IE		0.667	1	0.913
PGN_1607		hypothetical protein	hypothetical proteins		-109.708		1	1	1			-6.385		1	1	1
PGN_1608		neuraminidase			ND		0.033	1	0.077			ND		0.016	1	0.035
PGN_1609		hypothetical protein	hypothetical proteins		-3.15		0.032	1	0.076			-3.3		0.001442	1	0.00353
PGN_1610		conserved hypothetical protein	hypothetical proteins-Conserved		-406.781	-8.66811	0.019	1	0.048			-170.466	-7.41334	0.001263	1	0.003116
PGN_1611	inlJ	conserved hypothetical protein	unknown function		-6.668	-2.73725	1.611e-05	0.035	5.824e-05			-614.712	-9.26377	1.989e-10	4.285e-07	7.518e-10
PGN_1612		probable beta-phosphoglucomutase	energy metabolism		IE		3.788e-05	0.082	0.0001322			IE		3.542e-14	7.629e-11	1.523e-13
PGN_1613		ATP-dependent DNA helicase RecG	DNA metabolism		IE		0.735	1	0.997			IE		0.827	1	1
PGN_1614		UDP-glucose 4-epimerase	energy metabolism		IE		0.777	1	1			IE		0.673	1	0.918
PGN_1615	engB	putative GTP-binding protein	unknown function		ND		0.786	1	1			ND		0.908	1	1
PGN_1616		conserved hypothetical protein	hypothetical proteins-Conserved		-191.68		0.002251	1	0.006422			-80.326		5.631e-06	0.012	1.659e-05
PGN_1617		probable metallophosphoesterase	central intermediary metabolism		-191.475	-7.58101	4.24e-09	9.133e-06	1.927e-08			-1313.01	-10.3587	0	0	0
PGN_1618		methionine gamma-lyase	energy metabolism		IE		0	0	0			IE		0	0	0
PGN_1619		transposase in ISPg1			IE		1	1	1			IE		1	1	1
PGN_1620		hypothetical protein	hypothetical proteins		-84.643		1	1	1			ND		1	1	1
PGN_1621		conserved hypothetical protein	hypothetical proteins-Conserved		ND		1.11e-16	2.391e-13	7.16e-16			-126.558		0	0	0
PGN_1622		conserved hypothetical protein	hypothetical proteins-Conserved		-85.979		0.0001164	0.251	0.0003862			-576.486	-9.17114	1.657e-08	3.569e-05	5.728e-08
PGN_1623		conserved hypothetical protein	hypothetical proteins-Conserved		IE		2.486e-07	0.0005354	1.026e-06			IE		8.105e-15	1.746e-11	3.548e-14
PGN_1624		conserved hypothetical protein	hypothetical proteins-Conserved		IE		0.1	1	0.212			IE		0.034	1	0.071
PGN_1625		conserved hypothetical protein	hypothetical proteins-Conserved		IE		0.693	1	0.969			IE		1	1	1
PGN_1626	miaA_2	putative tRNA isopentenyltransferase	protein synthesis		IE		1	1	1			IE		0.707	1	0.952
PGN_1627		probable 4-amino-4-deoxy-L-arabinose transferase	cell envelope		-69.646		0.113	1	0.236			ND		0.025	1	0.053
PGN_1628		putative glycosyltransferases	cell envelope		-40.487	-5.33939	0.002218	1	0.006343			-8.865		3.524e-06	0.007591	1.046e-05
PGN_1629		conserved hypothetical protein with integral membrane domain DUF6	hypothetical proteins-Conserved		-11.587	-3.53444	0	0	0			-8.093	-3.01667	0	0	0
PGN_1630	rho	transcription termination factor Rho	transcription		-54.238	-5.76123	0.079	1	0.171			-113.644	-6.82838	0.019	1	0.041
PGN_1631		piutative DNA-binding protein histone-like family	DNA metabolism		-25.358	-4.66437	0.009829	1	0.025			-33.811	-5.07942	0.0001076	0.232	0.0002903
PGN_1632		hypothetical protein	hypothetical proteins		-57.936	-5.85639	1.422e-08	3.064e-05	6.304e-08			-48.557	-5.60161	0	0	0
PGN_1633		formiminotransferase-cyclodeaminase	unknown function		-117.72	-6.87922	0.004163	1	0.011			-21.449	-4.42284	2.669e-05	0.057	7.428e-05
PGN_1634		imidazolonepropionase	energy metabolism		IE		0.0004946	1	0.001528			IE		1.506e-06	0.003244	4.668e-06
PGN_1635		conserved hypothetical protein with nucleoside recognition domain	hypothetical proteins-Conserved		IE		0.422	1	0.716			IE		0.233	1	0.408
PGN_1636		conserved hypothetical protein	hypothetical proteins-Conserved		-114.638		0.23	1	0.438			-102.944		0.075	1	0.146
PGN_1637		putative methenyltetrahydrofolate cyclohydrolase	hypothetical proteins-Conserved		-105.393	-6.71964	2.219e-09	4.78e-06	1.024e-08			-44.166	-5.46486	0	0	0
PGN_1638		histidine ammonia-lyase	energy metabolism		-180.004	-7.49189	0.002387	1	0.006792			-217.517	-7.76498	1.146e-05	0.025	3.27e-05
PGN_1639		conserved hypothetical protein	hypothetical proteins-Conserved		-69.366	-6.11616	0	0	0			-8.596	-3.10367	0	0	0
PGN_1640		serine/threonine transporter	transport and binding proteins		-68.802	-6.10438	1.04e-10	2.241e-07	5.212e-10			-273.908	-8.09755	2.331e-15	5.022e-12	1.042e-14
PGN_1641		arginine/ornithine transport system ATPase	transport and binding proteins		IE		0	0	0			IE		0	0	0
PGN_1642		conserved hypothetical protein	hypothetical proteins-Conserved		IE		0.355	1	0.629			IE		0.226	1	0.398
PGN_1643		conserved hypothetical protein	hypothetical proteins-Conserved		IE		0.643	1	0.934			IE		0.49	1	0.742
PGN_1644		transposase in ISPg1			IE		1	1	1			IE		1	1	1
PGN_1645		putative dipeptidyl peptidase III	hypothetical proteins-Conserved		-219.944	-7.78099	0.115	1	0.241			-645.189	-9.33358	0.02	1	0.043
PGN_1646		seryl-tRNA synthetase	protein synthesis		IE		0	0	0			IE		0	0	0
PGN_1647	rpmA	putative 50S ribosomal protein L27	protein synthesis		IE		1	1	1			IE		1	1	1
PGN_1648	rplU	putative 50S ribosomal protein L21	protein synthesis		-77.658		1	1	1			-65.087		1	1	1
PGN_1649		conserved hypothetical protein	hypothetical proteins-Conserved		IE		1.156e-08	2.49e-05	5.144e-08			IE		0	0	0
PGN_1650		conserved hypothetical protein	hypothetical proteins-Conserved		IE		0.685	1	0.962			IE		0.779	1	1
PGN_1651		putative glycosyltransferase	cell envelope		IE		0.677	1	0.958			IE		0.926	1	1
PGN_1652		probable nitroreductase	unknown function		IE		0.652	1	0.943			IE		0.314	1	0.521
PGN_1653		putative thiamine biosynthesis lipoprotein ApbE	biosynthesis of cofactors, prosthetic groups, and carriers		IE		0.45	1	0.751			IE		0.31	1	0.518
PGN_1654		putative electron transport complex RnfABCDGE type A subunit	energy metabolism		IE		0.704	1	0.976			IE		0.572	1	0.825
PGN_1655		putative electron transport complex RnfABCDGE type E subunit	energy metabolism		IE		0.708	1	0.977			IE		0.79	1	1
PGN_1656		putative electron transport complex RnfABCDGE type G subunit	hypothetical proteins-Conserved		IE		0.621	1	0.92			IE		0.463	1	0.713
PGN_1657		electron transport complex RnfABCDGE type D subunit	cell envelope		IE		0.772	1	1			IE		0.949	1	1
PGN_1658		electron transport complex RnfABCDGE type C subunit	energy metabolism		IE		0.803	1	1			IE		0.86	1	1
PGN_1659		putative electron transport complex RnfABCDGE type B subunit	energy metabolism		IE		0.677	1	0.958			IE		0.505	1	0.756
PGN_1660		conserved hypothetical protein	hypothetical proteins-Conserved		ND		0.643	1	0.934			-23.061		0.49	1	0.742
PGN_1661		conserved hypothetical protein	unknown function		ND		0.004681	1	0.013			ND		0.0001033	0.222	0.0002794
PGN_1662		partial transposase in ISPg3			-23.421		0.018	1	0.044			ND		0.0004301	0.926	0.001115
PGN_1663		hypothetical protein	hypothetical proteins		ND		0.00575	1	0.015			ND		1.327e-05	0.029	3.767e-05
PGN_1664		conserved hypothetical protein	hypothetical proteins-Conserved		IE		0.021	1	0.051			IE		0.0006072	1	0.001544
PGN_1665		hypothetical protein	hypothetical proteins		-85.671		1	1	1			-59.835		1	1	1
PGN_1666		phosphoribosylformylglycinamidine synthase	purines, pyrimidines, nucleosides and nucleotides		-24.962	-4.64166	0.0001059	0.228	0.0003548			-69.736	-6.12383	1.362e-08	2.933e-05	4.723e-08
PGN_1667		putative DNA processing Smf-like protein	cellular processes		IE		0.021	1	0.051			IE		0.0004107	0.885	0.001068
PGN_1668		conserved hypothetical protein	cell envelope		IE		0.457	1	0.758			IE		0.269	1	0.463
PGN_1669		transposase in ISPg1			-116.734		1	1	1			-188.149		1	1	1
PGN_1670		conserved hypothetical protein with predicted lysozyme domain	protein fate		-128.553	-7.00622	0	0	0			-53.509	-5.74171	0	0	0
PGN_1671		probable chromate transport protein	transport and binding proteins		ND		0	0	0			ND		0	0	0
PGN_1672		probable chromate transport protein	transport and binding proteins		ND		0.046	1	0.104			-395.172		0.003028	1	0.007159
PGN_1673		Por secretion system protein porN/gldN	hypothetical proteins		IE		0.0006178	1	0.001882			IE		4.101e-07	0.0008833	1.307e-06
PGN_1674		Por secretion system protein porM/gldM	hypothetical proteins		IE		0.755	1	1			IE		0.838	1	1
PGN_1675		Por secretion system protein porL/gldL	hypothetical proteins		IE		0.658	1	0.945			IE		0.375	1	0.603
PGN_1676		Por secretion system protein porK/gldK	cell envelope		-88.136	-6.46166	0.763	1	1			-23.084		0.911	1	1
PGN_1677		Por secretion system protein porP	hypothetical proteins		IE		0.0004849	1	0.001501			IE		1.139e-06	0.002454	3.566e-06
PGN_1678		conserved hypothetical protein	hypothetical proteins-Conserved		IE		0.257	1	0.484			IE		0.973	1	1
PGN_1679		conserved hypothetical protein	hypothetical proteins-Conserved		IE		0.223	1	0.426			IE		0.142	1	0.264
PGN_1680		putative ABC transporter permease protein	transport and binding proteins		-73.96		0.06	1	0.133			1.465		0.007191	1	0.016
PGN_1681		putative ABC transporter ATP-binding protein	transport and binding proteins		-202.07	-7.65871	0.007638	1	0.02			-164.655		0.311	1	0.519
PGN_1682		probable ABC transporter permease protein	transport and binding proteins		-188.599	-7.55918	0	0	0			-98.793	-6.62634	0	0	0
PGN_1683		probable ABC transporter permease protein	transport and binding proteins		IE		0.002185	1	0.006259			IE		6.725e-06	0.014	1.957e-05
PGN_1684		hypothetical protein	hypothetical proteins		-141.336		0.703	1	0.976			-357.113	-8.48024	0.574	1	0.826
PGN_1685		NADP-dependent malate dehydrogenase	energy metabolism		ND		0	0	0			ND		0	0	0
PGN_1686		hypothetical protein	hypothetical proteins		-113.406		0.001255	1	0.003713			ND		1.634e-06	0.003519	5.049e-06
PGN_1687		conserved hypothetical protein	hypothetical proteins-Conserved		IE		3.815e-05	0.082	0.000133			IE		5.824e-10	1.254e-06	2.155e-09
PGN_1688		putative ribose 5-phosphate isomerase B	energy metabolism		IE		0.452	1	0.753			IE		0.488	1	0.74
PGN_1689		transketolase	energy metabolism		-21.131	-4.40129	0.959	1	1			-18.232		0.603	1	0.855
PGN_1690		putative exported fucosidase	cell envelope		-183.088	-7.51639	0.029	1	0.069			-170.753	-7.41577	0.001693	1	0.004094
PGN_1691		putative cysteine desulfurase	biosynthesis of cofactors, prosthetic groups, and carriers		-204.377	-7.67509	0	0	0			-1605.87	-10.6491	0	0	0
PGN_1692		conserved hypothetical protein	hypothetical proteins-Conserved		-141.757	-7.14728	0	0	0			-148.512	-7.21444	0	0	0
PGN_1693		selenide water dikinase	protein synthesis		-104.872	-6.71249	0.002832	1	0.007911			-130.162	-7.02416	9.645e-06	0.021	2.763e-05
PGN_1694		putative alanyl dipeptidyl peptidase	hypothetical proteins-Conserved		-6.502	-2.70088	0	0	0			-24.772	-4.63064	0	0	0
PGN_1695		putative fructose-bisphosphate aldolase class I	energy metabolism		IE		0.0003656	0.788	0.001155			IE		8.179e-10	1.762e-06	3.017e-09
PGN_1696		conserved hypothetical protein	hypothetical proteins-Conserved		ND		1	1	1			-4.109		1	1	1
PGN_1697		conserved hypothetical protein	hypothetical proteins-Conserved		IE		0.018	1	0.044			IE		0.025	1	0.053
PGN_1698	rpsO	putative 30S ribosomal protein S15	protein synthesis		IE		0.338	1	0.605			IE		0.154	1	0.285
PGN_1699		probable zinc ABC transporter zinc-binding protein	cellular processes		IE		0.418	1	0.71			IE		0.622	1	0.871
PGN_1700		probable metal uptake system ABC transporter ATP-binding protein	transport and binding proteins		IE		0.604	1	0.907			IE		0.441	1	0.691
PGN_1701		conserved hypothetical protein	hypothetical proteins-Conserved		IE		0.954	1	1			IE		0.781	1	1
PGN_1702		protein-export membrane protein SecD/SecF	protein fate		-297.074	-8.21468	0.735	1	0.997			ND		0.588	1	0.839
PGN_1703		putative ribonuclease III	transcription		IE		5.344e-07	0.001151	2.14e-06			IE		7.15e-14	1.54e-10	3.032e-13
PGN_1704		beta-ketoacyl-acyl-carrier-protein synthase II	fatty acid and phospholipid metabolism		IE		0.79	1	1			IE		0.854	1	1
PGN_1705	acpP	putative acyl carrier protein	fatty acid and phospholipid metabolism		IE		0.403	1	0.69			IE		0.214	1	0.379
PGN_1706		probable phosphoribosylglycinamide formyltransferase	purines, pyrimidines, nucleosides and nucleotides		IE		0.594	1	0.898			IE		0.428	1	0.676
PGN_1707		conserved hypothetical protein	hypothetical proteins-Conserved		-145.455		0.373	1	0.651			-101.591		0.185	1	0.335
PGN_1708		magnesium chelatase subunit ChlI	unknown function		ND		0.013	1	0.032			-16.013	-4.00117	0.0002402	0.517	0.0006348
PGN_1709		conserved hypothetical protein	hypothetical proteins-Conserved		ND		0.004899	1	0.013			ND		0.0001909	0.411	0.000507
PGN_1710		conserved hypothetical protein	hypothetical proteins-Conserved		IE		0.034	1	0.078			IE		0.00159	1	0.003865
PGN_1711	pheS	phenylalanyl-tRNA synthetase alpha subunit	protein synthesis		6.38		0.206	1	0.399			-4.624	-2.20914	0.044	1	0.09
PGN_1712		putative endonuclease III	DNA metabolism		-3.935		0	0	0			-28.792	-4.8476	0	0	0
PGN_1713		conserved hypothetical protein	hypothetical proteins-Conserved		-19.445	-4.28133	9.391e-06	0.02	3.44e-05			-38.804	-5.27813	0	0	0
PGN_1714		transcription-repair coupling factor	DNA metabolism		IE		0.0002485	0.535	0.000805			IE		2.396e-08	5.16e-05	8.216e-08
PGN_1715	grpE	putative chaperone protein GrpE	protein fate		IE		0.581	1	0.884			IE		0.788	1	1
PGN_1716	dnaJ	chaperone protein DnaJ	protein fate		IE		0.643	1	0.934			IE		0.49	1	0.742
PGN_1717		conserved hypothetical protein	hypothetical proteins-Conserved		IE		0.471	1	0.775			IE		0.284	1	0.483
PGN_1718		probable UDP-2,3-diacylglucosamine hydrolase	hypothetical proteins-Conserved		IE		0.226	1	0.43			IE		0.141	1	0.262
PGN_1719		conserved hypothetical protein with appr-1-p processing enzyme domain	hypothetical proteins-Conserved		-293.376		0.055	1	0.123			ND		0.004376	1	0.01
PGN_1720		hypothetical protein	hypothetical proteins		1.563		0	0	0			-24.281		0	0	0
PGN_1721		8-amino-7-oxononanoate synthase	biosynthesis of cofactors, prosthetic groups, and carriers		-34.551		0	0	0			-4.6	-2.20163	0	0	0
PGN_1722		putative uridine kinase	purines, pyrimidines, nucleosides and nucleotides		-194.639	-7.60466	0	0	0			-1631.31	-10.6718	0	0	0
PGN_1723		conserved hypothetical protein	hypothetical proteins-Conserved		-190.242	-7.57169	0	0	0			-99.654	-6.63886	0	0	0
PGN_1724		conserved hypothetical protein	cell envelope		ND		1.764e-13	3.8e-10	1.016e-12			ND		0	0	0
PGN_1725		probable polysaccharide deacetylase	central intermediary metabolism		IE		0.0001209	0.26	0.0004006			IE		1.111e-08	2.393e-05	3.866e-08
PGN_1726		transposase in ISPg3			IE		1	1	1			IE		1	1	1
PGN_1727		transposase in ISPg1			60.074		1	1	1			7.791		1	1	1
PGN_1728	kgp	lysine-specific cysteine proteinase Kgp	protein fate		-3.477		0	0	0			1.092		0	0	0
PGN_1729		probable acetyltransferase	unknown function		-157.474	-7.29897	0.01	1	0.027			-329.956		0.747	1	0.988
PGN_1730		conserved hypothetical protein	hypothetical proteins-Conserved		IE		0	0	0			IE		0	0	0
PGN_1731		conserved hypothetical protein	hypothetical proteins-Conserved		ND		0.228	1	0.435			ND		0.073	1	0.144
PGN_1732		hypothetical protein	hypothetical proteins		-10.88		0.0002952	0.636	0.0009423			-47.665		7.502e-08	0.0001616	2.501e-07
PGN_1733	hagA	hemagglutinin protein HagA	cellular processes		-1.105	-0.144046	0.0006976	1	0.00211			-4.331	-2.1147	3.359e-08	7.236e-05	1.141e-07
PGN_1734		nucleoside permease NupG	transport and binding proteins		-155.115	-7.27719	0	0	0			-31.453	-4.97513	0	0	0
PGN_1735		conserved hypothetical protein	hypothetical proteins-Conserved		IE		0	0	0			IE		0	0	0
PGN_1736		putative glycogen synthase	unknown function		IE		0.476	1	0.779			IE		0.553	1	0.808
PGN_1737	recQII	ATP-dependent DNA helicase RecQ	DNA metabolism		IE		0.181	1	0.355			IE		0.061	1	0.123
PGN_1738		putative long-chain-fatty-acid-CoA ligase	fatty acid and phospholipid metabolism		IE		0.608	1	0.909			IE		0.36	1	0.582
PGN_1739		conserved hypothetical protein	hypothetical proteins-Conserved		IE		0.28	1	0.52			IE		0.109	1	0.207
PGN_1740		putative RNA polymerase ECF-type sigma factor	transcription		-75.912		0.284	1	0.525			-954.353	-9.89838	0.15	1	0.278
PGN_1741		conserved hypothetical protein	hypothetical proteins-Conserved		IE		0	0	0			IE		0	0	0
PGN_1742		conserved hypothetical protein	hypothetical proteins-Conserved		IE		0.11	1	0.231			IE		0.257	1	0.443
PGN_1743	eno	phosphopyruvate hydratase	energy metabolism		-293.376		0.659	1	0.945			ND		0.513	1	0.764
PGN_1744		conserved hypothetical protein	hypothetical proteins-Conserved		-188.352	-7.55729	9.269e-08	0.0001997	3.93e-07			-493.319		1.554e-15	3.348e-12	6.99e-15
PGN_1745		putative NapC/NirT cytochrome c-type protein	energy metabolism		-200.925	-7.65051	0	0	0			-421	-8.71768	0	0	0
PGN_1746		cytochrome c nitrite reductase catalytic subunit NrfA	energy metabolism		-101.079	-6.65934	8.367e-12	1.802e-08	4.395e-11			-70.597	-6.14153	0	0	0
PGN_1747		conserved hypothetical protein	hypothetical proteins-Conserved		-375.348	-8.55208	2.351e-09	5.064e-06	1.082e-08			-35.749	-5.15983	0	0	0
PGN_1748		putative cytochrome c biogenesis protein CcsA	energy metabolism		IE		4.885e-15	1.052e-11	3.015e-14			IE		0	0	0
PGN_1749		probable NADPH-quinone reductase	central intermediary metabolism		IE		1	1	1			IE		1	1	1
PGN_1750		putative 3-deoxy-D-manno-octulosonate cytidylyltransferase	cell envelope		-11.779	-3.55815	0.656	1	0.945			6.611		0.343	1	0.561
PGN_1751		DNA primase	DNA metabolism		-37.522	-5.22966	0.0001982	0.427	0.000645			2.284		0	0	0
PGN_1752		putative ferredoxin 4Fe-4S	energy metabolism		-1.423	-0.508936	0	0	0			2.835		0	0	0
PGN_1753		putative 2-oxoglutarate oxidoreductase alpha subunit	energy metabolism		-47.15	-5.55919	0	0	0			1.401		0	0	0
PGN_1754		hypothetical protein	hypothetical proteins		-2.527	-1.33743	0	0	0			2.563		0	0	0
PGN_1755		putative 2-oxoglutarate oxidoreductase beta subunit	energy metabolism		24.224		0	0	0			7.406		0	0	0
PGN_1756		putative 2-oxoglutarate oxidoreductase gamma subunit	energy metabolism		-3.183		0	0	0			-4.583		0	0	0
PGN_1757		GTP pyrophosphokinase	cellular processes		IE		0	0	0			IE		0	0	0
PGN_1758		putative v-type ATPase subunit K	transport and binding proteins		IE		0.93	1	1			IE		0.794	1	1
PGN_1759		putative v-type ATPase subunit I	transport and binding proteins		-14.44	-3.852	0.834	1	1			-21.179	-4.40456	0.916	1	1
PGN_1760		putative v-type ATPase subunit D	transport and binding proteins		IE		0.002581	1	0.007295			IE		5.953e-06	0.013	1.745e-05
PGN_1761		v-type ATPase subunit B	transport and binding proteins		IE		1	1	1			IE		0.858	1	1
PGN_1762		v-type ATPase subunit A	transport and binding proteins		IE		0.336	1	0.603			IE		0.759	1	0.998
PGN_1763		conserved hypothetical protein	hypothetical proteins-Conserved		IE		1	1	1			IE		1	1	1
PGN_1764		putative v-type ATPase subunit E	transport and binding proteins		ND		0.517	1	0.82			-40.464		0.564	1	0.817
PGN_1765		hypothetical protein	hypothetical proteins		ND		1.507e-07	0.0003246	6.315e-07			ND		8.693e-14	1.872e-10	3.672e-13
PGN_1766		conserved hypothetical protein	hypothetical proteins-Conserved		-6.228		2.55e-06	0.005493	9.809e-06			9.179		2.739e-12	5.9e-09	1.097e-11
PGN_1767		immunoreactive 46 kDa antigen	cell envelope		-94.833	-6.56732	0	0	0			-4.777		0	0	0
PGN_1768	gppX	putative DNA-binding response regulator/sensor histidine kinase	signal transduction		-208.784	-7.70587	1.438e-08	3.097e-05	6.36e-08			-583.287	-9.18806	5.918e-09	1.275e-05	2.08e-08
PGN_1769		hypothetical protein	hypothetical proteins		-34.829	-5.12222	0	0	0			-85.398	-6.41613	0	0	0
PGN_1770		conserved hypothetical protein	hypothetical proteins-Conserved		IE		0	0	0			IE		0	0	0
PGN_1771		DNA polymerase I	DNA metabolism		IE		0.283	1	0.524			IE		0.098	1	0.189
PGN_1772		1,4-alpha-glucan branching enzyme	energy metabolism		IE		0.966	1	1			IE		0.949	1	1
PGN_1773		sodium/hydrogen antiporter	transport and binding proteins		IE		0.82	1	1			IE		0.78	1	1
PGN_1774		conserved hypothetical protein	hypothetical proteins-Conserved		IE		1	1	1			IE		1	1	1
PGN_1775		conserved hypothetical protein	hypothetical proteins-Conserved		IE		0.518	1	0.822			IE		0.24	1	0.418
PGN_1776		peptidyl-dipeptidase	protein fate		-175.13	-7.45228	0.642	1	0.934			-23.311	-4.54294	0.442	1	0.691
PGN_1777		bleomycin hydrolase	protein fate		ND		0	0	0			ND		0	0	0
PGN_1778		hypothetical protein	hypothetical proteins		-66.564		0.014	1	0.035			ND		0.0002621	0.565	0.000692
PGN_1779		conserved hypothetical protein	hypothetical proteins-Conserved		-153.131	-7.25862	0	0	0			-830.453		0	0	0
PGN_1780		putative YjgF-like protein	transcription		ND		0	0	0			ND		0	0	0
PGN_1781		putative tRNA:rRNA methyltransferase	protein synthesis		-194.762		0.02	1	0.049			ND		0.0005501	1	0.001406
PGN_1782		DNA repair protein RecN	DNA metabolism		-118.336	-6.88675	0.005273	1	0.014			-41.325		2.976e-05	0.064	8.249e-05
PGN_1783		conserved hypothetical protein	hypothetical proteins-Conserved		IE		0.00348	1	0.009526			IE		2.638e-05	0.057	7.351e-05
PGN_1784		DNA/pantothenate metabolism flavoprotein	unknown function		IE		0.938	1	1			IE		0.651	1	0.898
PGN_1785		putative DNA polymerase III epsilon chain	DNA metabolism		IE		0.515	1	0.818			IE		0.333	1	0.549
PGN_1786		putative DNA polymerase III beta chain	DNA metabolism		-171.341		0.787	1	1			-359.012		0.97	1	1
PGN_1787		probable 5-formyltetrahydrofolate cyclo-ligase	central intermediary metabolism		IE		2.22e-16	4.783e-13	1.411e-15			IE		0	0	0
PGN_1788		carboxyl-terminal processing protease	protein fate		IE		0.822	1	1			IE		0.738	1	0.978
PGN_1789		putative deoxycytidylate deaminase	unknown function		-57.011		0.547	1	0.85			-1.055	-0.077243	0.53	1	0.782
PGN_1790		conserved hypothetical protein	hypothetical proteins-Conserved		-299.539	-8.2266	1.38e-10	2.972e-07	6.847e-10			-9.23	-3.20633	0.752	1	0.994
PGN_1791		putative flavodoxin	energy metabolism		ND		0	0	0			-29.38	-4.87676	0	0	0
PGN_1792		glycerate kinase	energy metabolism		-739.602		3.52e-07	0.0007581	1.42e-06			-53.438	-5.73979	1.141e-12	2.458e-09	4.673e-12
PGN_1793		conserved hypothetical protein	hypothetical proteins-Conserved		IE		1.043e-10	2.247e-07	5.213e-10			IE		0	0	0
PGN_1794		conserved hypothetical protein	hypothetical proteins-Conserved		-270.777		0.12	1	0.249			-170.208		0.021	1	0.045
PGN_1795		conserved hypothetical protein	hypothetical proteins-Conserved		-144.099	-7.17092	0	0	0			-1.597	-0.675364	0	0	0
PGN_1796		conserved hypothetical protein	unknown function		-43.554	-5.44473	1.158e-07	0.0002494	4.87e-07			-91.26	-6.51191	0.038	1	0.078
PGN_1797		conserved hypothetical protein	hypothetical proteins-Conserved		ND		7.168e-05	0.154	0.0002447			-98.147	-6.61687	2.368e-09	5.101e-06	8.487e-09
PGN_1798		conserved hypothetical protein	central intermediary metabolism		ND		0.03	1	0.071			-232.454	-7.8608	0.001529	1	0.003729
PGN_1799		hypothetical protein	hypothetical proteins		IE		0	0	0			IE		0	0	0
PGN_1800		urocanate hydratase	energy metabolism		ND		0.588	1	0.892			-90.399	-6.49823	0.353	1	0.574
PGN_1801		conserved hypothetical protein	hypothetical proteins-Conserved		ND		0.007718	1	0.02			-1.681	-0.74932	0.0001046	0.225	0.0002826
PGN_1802		hemolysin	cellular processes		-72.728		0.016	1	0.039			-15.239	-3.9297	0.302	1	0.507
PGN_1803		conserved hypothetical protein	hypothetical proteins-Conserved		IE		0.017	1	0.043			IE		0.001369	1	0.003371
PGN_1804		Na+/H+ antiporter	transport and binding proteins		IE		1	1	1			IE		1	1	1
PGN_1805	cysS	cysteinyl-tRNA synthetase	protein synthesis		IE		0.782	1	1			IE		0.439	1	0.688
PGN_1806		conserved hypothetical protein	hypothetical proteins-Conserved		IE		0.625	1	0.924			IE		0.025	1	0.054
PGN_1807		putative glycosyltransferase	cell envelope		-204.007	-7.67247	0.613	1	0.913			-427.457	-8.73964	0.535	1	0.786
PGN_1808		conserved hypothetical protein	hypothetical proteins-Conserved		IE		0	0	0			IE		0	0	0
PGN_1809		hypothetical protein	hypothetical proteins		IE		1	1	1			IE		1	1	1
PGN_1810		hypothetical protein	hypothetical proteins		-344.143		0.578	1	0.882			-159.585		0.408	1	0.649
PGN_1811		putative alpha-L-fucosidase	cell envelope		IE		0	0	0			IE		0	0	0
PGN_1812		polyphosphate kinase	central intermediary metabolism		IE		0.221	1	0.424			IE		0.111	1	0.211
PGN_1813		GTP-binding protein	unknown function		-579.972	-9.17984	0.213	1	0.41			-47.656	-5.57459	0.047	1	0.096
PGN_1814		conserved hypothetical protein	unknown function		-71.495	-6.15977	0	0	0			ND		0	0	0
PGN_1815		conserved hypothetical protein	hypothetical proteins-Conserved		-126.657	-6.98478	0.0001067	0.23	0.0003563			-424.616		4.341e-09	9.352e-06	1.531e-08
PGN_1816		conserved hypothetical protein	hypothetical proteins-Conserved		-38.624	-5.27143	0	0	0			-242.785	-7.92354	0	0	0
PGN_1817		conserved hypothetical protein	hypothetical proteins-Conserved		-159.138	-7.31413	4.797e-05	0.103	0.0001661			-166.721	-7.38129	5.132e-10	1.105e-06	1.903e-09
PGN_1818		conserved hypothetical protein	hypothetical proteins-Conserved		IE		4.207e-05	0.091	0.0001462			IE		1.259e-09	2.713e-06	4.606e-09
PGN_1819		hypothetical protein	hypothetical proteins		ND		0.694	1	0.97			ND		0.559	1	0.813
PGN_1820		conserved hypothetical protein	hypothetical proteins-Conserved		-141.018		0.004998	1	0.013			-246.229		3.025e-05	0.065	8.376e-05
PGN_1821		conserved hypothetical protein	hypothetical proteins-Conserved		IE		8.322e-09	1.793e-05	3.735e-08			IE		0	0	0
PGN_1822		hypothetical protein	hypothetical proteins		IE		0.203	1	0.394			IE		0.058	1	0.117
PGN_1823		conserved hypothetical protein	hypothetical proteins-Conserved		IE		0.095	1	0.203			IE		0.013	1	0.029
PGN_1824		hypothetical protein	hypothetical proteins		ND		0.173	1	0.343			-795.509		0.043	1	0.088
PGN_1825		hypothetical protein	hypothetical proteins		IE		3.629e-06	0.007817	1.362e-05			IE		6.562e-12	1.413e-08	2.598e-11
PGN_1826		conserved hypothetical protein	hypothetical proteins-Conserved		IE		0.079	1	0.171			IE		0.009134	1	0.021
PGN_1827		S-adenosylmethionine synthase	central intermediary metabolism		IE		0.382	1	0.663			IE		0.159	1	0.293
PGN_1828		conserved hypothetical protein	hypothetical proteins-Conserved		IE		0.37	1	0.647			IE		0.183	1	0.331
PGN_1829		probable nicotinamide mononucleotide transporter	transport and binding proteins		ND		0.706	1	0.976			-6.432		0.575	1	0.827
PGN_1830		putative TonB-dependent receptor	transport and binding proteins		IE		0.036	1	0.083			IE		0.019	1	0.041
PGN_1831		putative GTPase	hypothetical proteins-Conserved		IE		1	1	1			IE		1	1	1
PGN_1832	frr	putative ribosome recycling factor	protein synthesis		IE		0.778	1	1			IE		0.571	1	0.824
PGN_1833	pyrH	putative uridylate kinase	purines, pyrimidines, nucleosides and nucleotides		IE		0.557	1	0.862			IE		0.491	1	0.742
PGN_1834		conserved hypothetical protein	hypothetical proteins-Conserved		-10.335		0.773	1	1			-56.306		0.776	1	1
PGN_1835		conserved hypothetical protein	hypothetical proteins-Conserved		IE		2.202e-06	0.004744	8.517e-06			IE		5.773e-15	1.244e-11	2.538e-14
PGN_1836		transposase in ISPg3			ND		1	1	1			ND		1	1	1
PGN_1837		conserved hypothetical protein	hypothetical proteins-Conserved		IE		0.0004246	0.915	0.001323			IE		1.629e-07	0.0003509	5.309e-07
PGN_1838		partial transposase in ISPg1			IE		0.38	1	0.661			IE		0.192	1	0.346
PGN_1839		partial transposase in ISPg1			IE		1	1	1			IE		1	1	1
PGN_1840	rplQ	50S ribosomal protein L17	protein synthesis		IE		1	1	1			IE		1	1	1
PGN_1841	rpoA	DNA-directed RNA polymerase alpha subunit	transcription		IE		0.617	1	0.917			IE		0.457	1	0.707
PGN_1842	rpsD	30S ribosomal protein S4	protein synthesis		IE		1	1	1			IE		1	1	1
PGN_1843	rpsK	30S ribosomal protein S11	protein synthesis		IE		1	1	1			IE		1	1	1
PGN_1844	rpsM	30S ribosomal protein S13	protein synthesis		IE		0.51	1	0.812			IE		0.557	1	0.812
PGN_1845	rpmJ	50S ribosomal protein L36	protein synthesis		IE		1	1	1			IE		1	1	1
PGN_1846	infA	translation initiation factor IF-1	protein synthesis		IE		1	1	1			IE		1	1	1
PGN_1847		putative methionine aminopeptidase type I	protein fate		IE		0.36	1	0.636			IE		0.684	1	0.928
PGN_1848	secY	preprotein translocase SecY subunit	protein fate		IE		0.619	1	0.919			IE		0.46	1	0.711
PGN_1849	rplO	50S ribosomal protein L15	protein synthesis		IE		1	1	1			IE		1	1	1
PGN_1850	rpmD	50S ribosomal protein L30	protein synthesis		IE		1	1	1			IE		1	1	1
PGN_1851	rpsE	30S ribosomal protein S5	protein synthesis		IE		1	1	1			IE		1	1	1
PGN_1852	rplR	50S ribosomal protein L18	protein synthesis		IE		1	1	1			IE		1	1	1
PGN_1853	rplF	50S ribosomal protein L6	protein synthesis		IE		0.699	1	0.974			IE		0.565	1	0.817
PGN_1854	rpsH	30S ribosomal protein S8	protein synthesis		IE		0.429	1	0.724			IE		0.239	1	0.418
PGN_1855	rpsN	30S ribosomal protein S14	protein synthesis		IE		1	1	1			IE		1	1	1
PGN_1856	rplE	50S ribosomal protein L5	protein synthesis		IE		0.701	1	0.975			IE		0.568	1	0.821
PGN_1857	rplX	50S ribosomal protein L24	protein synthesis		IE		1	1	1			IE		0.716	1	0.96
PGN_1858	rplN	50S ribosomal protein L14	protein synthesis		IE		0.41	1	0.699			IE		0.221	1	0.39
PGN_1859	rpsQ	30S ribosomal protein S17	protein synthesis		IE		1	1	1			IE		1	1	1
PGN_1860	rpmC	50S ribosomal protein L29	protein synthesis		IE		0.357	1	0.631			IE		0.171	1	0.312
PGN_1861	rplP	50S ribosomal protein L16	protein synthesis		IE		1	1	1			IE		1	1	1
PGN_1862	rpsC	30S ribosomal protein S3	protein synthesis		IE		0.729	1	0.995			IE		0.735	1	0.977
PGN_1863	rplV	50S ribosomal protein L22	protein synthesis		IE		0.924	1	1			IE		0.342	1	0.56
PGN_1864	rpsS	30S ribosomal protein S19	protein synthesis		IE		0.934	1	1			IE		0.694	1	0.937
PGN_1865	rplB	50S ribosomal protein L2	protein synthesis		IE		0.962	1	1			IE		0.638	1	0.886
PGN_1866	rplW	50S ribosomal protein L23	protein synthesis		IE		1	1	1			IE		0.704	1	0.948
PGN_1867	rplD	50S ribosomal protein L4	protein synthesis		IE		0.608	1	0.909			IE		0.446	1	0.697
PGN_1868	rplC	50S ribosomal protein L3	protein synthesis		IE		0.714	1	0.982			IE		0.795	1	1
PGN_1869	rpsJ	30S ribosomal protein S10	protein synthesis		IE		0.462	1	0.763			IE		0.274	1	0.47
PGN_1870		translation elongation factor G	protein synthesis		IE		0.953	1	1			IE		0.623	1	0.871
PGN_1871	rpsG	30S ribosomal protein S7	protein synthesis		IE		0.677	1	0.958			IE		0.536	1	0.786
PGN_1872	rpsL	30S ribosomal protein S12	protein synthesis		-203.391		0.639	1	0.934			-213.083		1	1	1
PGN_1873		conserved hypothetical protein	hypothetical proteins-Conserved		IE		0.001217	1	0.00361			IE		1.598e-06	0.003442	4.946e-06
PGN_1874		putative 3-phosphoshikimate 1-carboxyvinyltransferase	amino acid biosynthesis		IE		0.97	1	1			IE		0.856	1	1
PGN_1875		conserved hypothetical protein	hypothetical proteins-Conserved		IE		1	1	1			IE		1	1	1
PGN_1876		putative ABC transporter membrane protein	transport and binding proteins		IE		0.83	1	1			IE		0.708	1	0.952
PGN_1877		Por secretion system protein porW/sprE	unknown function		-97.188	-6.60271	0.086	1	0.185			-501.266	-8.96943	0.01	1	0.023
PGN_1878		conserved hypothetical protein	hypothetical proteins-Conserved		IE		0	0	0			IE		0	0	0
PGN_1879		hypothetical protein	hypothetical proteins		IE		0.312	1	0.567			IE		0.133	1	0.248
PGN_1880		malate dehydrogenase	energy metabolism		ND		0.143	1	0.29			ND		0.051	1	0.103
PGN_1881		conserved hypothetical protein	hypothetical proteins-Conserved		IE		0.021	1	0.051			IE		0.000596	1	0.001518
PGN_1882		probable permease	cell envelope		IE		0.287	1	0.529			IE		0.111	1	0.21
PGN_1883		glutaminyl-tRNA synthetase	protein synthesis		IE		0.656	1	0.945			IE		0.875	1	1
PGN_1884		probable alkaline phosphatase	unknown function		IE		0.475	1	0.779			IE		0.288	1	0.49
PGN_1885		conserved hypothetical protein	unknown function		IE		0.827	1	1			IE		0.765	1	1
PGN_1886		putative NAD dependent epimerase	unknown function		IE		0.834	1	1			IE		0.549	1	0.804
PGN_1887		hypothetical protein	hypothetical proteins		-93.272		1	1	1			-4.072		1	1	1
PGN_1888		4-hydroxybutyrate CoA-transferase	energy metabolism		IE		0.0001762	0.379	0.0005767			IE		0.0003243	0.699	0.0008529
PGN_1889		conserved hypothetical protein	hypothetical proteins-Conserved		IE		1	1	1			IE		1	1	1
PGN_1890	rpmG	50S ribosomal protein L33	protein synthesis		IE		1	1	1			IE		1	1	1
PGN_1891	rpmB	50S ribosomal protein L28	protein synthesis		-94.916		1	1	1			-132.585		1	1	1
PGN_1892		conserved hypothetical protein	hypothetical proteins-Conserved		-161.324	-7.33382	0.019	1	0.048			-26.705	-4.73904	0.0005127	1	0.00132
PGN_1893		hypothetical protein	hypothetical proteins		-4.52	-2.17632	0	0	0			-5.166	-2.36905	0	0	0
PGN_1894		conserved hypothetical protein	hypothetical proteins-Conserved		IE		6.585e-07	0.001418	2.622e-06			IE		6.547e-13	1.41e-09	2.702e-12
PGN_1895		conserved hypothetical protein	unknown function		IE		0.78	1	1			IE		0.426	1	0.672
PGN_1896		galactose-1-phosphate transferase	cell envelope		IE		0.669	1	0.952			IE		0.177	1	0.322
PGN_1897		putative transport related membrane protein	transport and binding proteins		IE		0.687	1	0.965			IE		0.897	1	1
PGN_1898		probable transport protein	transport and binding proteins		IE		0.565	1	0.869			IE		0.357	1	0.58
PGN_1899		conserved hypothetical protein	hypothetical proteins-Conserved		IE		0.126	1	0.262			IE		0.037	1	0.076
PGN_1900		hypothetical protein	hypothetical proteins		IE		0.07	1	0.153			IE		0.007087	1	0.016
PGN_1901		transposase in ISPg1			-98.614		1	1	1			-6.457		1	1	1
PGN_1902		conserved hypothetical protein	hypothetical proteins-Conserved		-89.06	-6.47671	3.073e-05	0.066	0.0001083			-6.88	-2.78241	2.214e-06	0.00477	6.737e-06
PGN_1903		putative adenine-specific DNA methyltransferase	DNA metabolism		IE		1.09e-13	2.348e-10	6.364e-13			IE		0	0	0
PGN_1904	hagB	hemagglutinin protein HagB	cellular processes		-66.979		1	1	1			-2.835		1	1	1
PGN_1905		conserved hypothetical protein	hypothetical proteins-Conserved		IE		0	0	0			IE		0	0	0
PGN_1906	hagC	hemagglutinin protein HagC	cellular processes		-158.95		1	1	1			-15.624		1	1	1
PGN_1907		conserved hypothetical protein	hypothetical proteins-Conserved		IE		0	0	0			IE		0	0	0
PGN_1908		hypothetical protein	hypothetical proteins		IE		0.406	1	0.693			IE		0.217	1	0.384
PGN_1909		conserved hypothetical protein	hypothetical proteins-Conserved		IE		0.487	1	0.788			IE		0.301	1	0.506
PGN_1910		conserved hypothetical protein	hypothetical proteins-Conserved		IE		1	1	1			IE		1	1	1
PGN_1911		transposase in ISPg3			IE		1	1	1			IE		1	1	1
PGN_1912		partial transposase in ISPg6			IE		1	1	1			IE		1	1	1
PGN_1913		transposase in ISPg3			IE		1	1	1			IE		1	1	1
PGN_1914		carboxyl-terminal processing protease	protein fate		IE		1	1	1			IE		1	1	1
PGN_1915		conserved hypothetical protein	hypothetical proteins-Conserved		IE		1	1	1			IE		1	1	1
PGN_1916		putative ABC transporter ATP-binding protein	transport and binding proteins		IE		0.826	1	1			IE		0.744	1	0.985
PGN_1917		putative ABC transporter ATP-binding protein	transport and binding proteins		IE		1	1	1			IE		1	1	1
PGN_1918		conserved hypothetical protein	hypothetical proteins-Conserved		IE		1	1	1			IE		1	1	1
PGN_1919		conserved hypothetical protein	hypothetical proteins-Conserved		IE		1	1	1			IE		1	1	1
PGN_1920		conserved hypothetical protein	cell envelope		IE		1	1	1			IE		1	1	1
PGN_1921		probable transcriptional regulator	regulatory functions		IE		1	1	1			IE		1	1	1
PGN_1922		transposase in ISPg3			ND		1	1	1			ND		1	1	1
PGN_1923		hypothetical protein	hypothetical proteins		-54.854		0.009595	1	0.025			-10.449		0.0001186	0.255	0.0003185
PGN_1924		conserved hypothetical protein	hypothetical proteins-Conserved		-77.35	-6.27333	9.335e-07	0.002011	3.669e-06			-40.518	-5.34049	3.429e-10	7.386e-07	1.28e-09
PGN_1925		conserved hypothetical protein	hypothetical proteins-Conserved		IE		2.773e-07	0.0005972	1.135e-06			IE		1.084e-13	2.334e-10	4.55e-13
PGN_1926		transposase in ISPg1			-53.789		1	1	1			-1239.76		1	1	1
PGN_1927		conserved hypothetical protein	hypothetical proteins-Conserved		-109.708	-6.77752	4.916e-05	0.106	0.0001697			-91.948	-6.52275	6.375e-10	1.373e-06	2.355e-09
PGN_1928		conserved hypothetical protein	hypothetical proteins-Conserved		-7.983	-2.99693	3.086e-14	6.648e-11	1.837e-13			-105.379	-6.71944	0	0	0
PGN_1929		conserved hypothetical protein	hypothetical proteins-Conserved		-185.923	-7.53856	2.127e-13	4.582e-10	1.219e-12			-14.657	-3.87352	0	0	0
PGN_1930		conserved hypothetical protein	hypothetical proteins-Conserved		-5.481	-2.45444	0	0	0			-9.458	-3.24154	0	0	0
PGN_1931		conserved hypothetical protein	hypothetical proteins-Conserved		-42.527	-5.41031	0.001374	1	0.004038			-1.351	-0.434028	3.124e-07	0.0006729	1.004e-06
PGN_1932		conserved hypothetical protein	hypothetical proteins-Conserved		-83.822	-6.38926	0	0	0			ND		0.014	1	0.031
PGN_1933		conserved hypothetical protein	hypothetical proteins-Conserved		-34.515	-5.10915	0.037	1	0.085			ND		0.001583	1	0.003852
PGN_1934		conserved hypothetical protein	hypothetical proteins-Conserved		-12.301	-3.6207	0.002671	1	0.0075			-35.881		3.381e-06	0.007283	1.009e-05
PGN_1935		hypothetical protein	hypothetical proteins		ND		1.688e-14	3.635e-11	1.018e-13			ND		0	0	0
PGN_1936		conserved hypothetical protein	hypothetical proteins-Conserved		IE		7.453e-05	0.161	0.0002528			IE		3.939e-09	8.484e-06	1.391e-08
PGN_1937		glucose-inhibited division protein A	unknown function		-2.066	-1.04684	0.363	1	0.639			-1.071		0.521	1	0.771
PGN_1938	uvrC	excinuclease ABC C subunit	DNA metabolism		-41.294	-5.36786	0.041	1	0.094			-34.61	-5.11312	0.776	1	1
PGN_1939		putative D-tyrosyl-tRNA deacylase	hypothetical proteins-Conserved		-86.287	-6.43107	0.0007177	1	0.002165			ND		8.18e-07	0.001762	2.58e-06
PGN_1940		conserved hypothetical protein	hypothetical proteins-Conserved		-297.074	-8.21468	1.572e-08	3.386e-05	6.938e-08			-155.615		0	0	0
PGN_1941		putative deoxyribose-phosphate aldolase	purines, pyrimidines, nucleosides and nucleotides		-350.078	-8.45153	0	0	0			-91.69	-6.51869	0	0	0
PGN_1942		hypothetical protein	hypothetical proteins		IE		0	0	0			IE		0	0	0
PGN_1943		putative polyprenyl synthetase	central intermediary metabolism		-41.911	-5.38926	0.139	1	0.284			ND		0.018	1	0.039
PGN_1944		conserved hypothetical protein	hypothetical proteins-Conserved		-119.569	-6.9017	0.042	1	0.097			-250.534		0.001821	1	0.004387
PGN_1945		probable signal peptidase-related protein	protein fate		IE		0.0004052	0.873	0.00127			IE		1.306e-07	0.0002813	4.282e-07
PGN_1946		signal peptidase I	protein fate		IE		0.731	1	0.996			IE		0.879	1	1
PGN_1947	dapB	putative dihydrodipicolinate reductase	amino acid biosynthesis		-129.02		0.369	1	0.646			-486.604	-8.9266	0.227	1	0.399
PGN_1948		deoxyguanosinetriphosphate triphosphohydrolase	purines, pyrimidines, nucleosides and nucleotides		ND		4.907e-14	1.057e-10	2.888e-13			ND		0	0	0
PGN_1949		conserved hypothetical protein	hypothetical proteins-Conserved		ND		0.027	1	0.064			ND		0.0009845	1	0.002463
PGN_1950		hypothetical protein	hypothetical proteins		ND		0	0	0			ND		0	0	0
PGN_1951		conserved hypothetical protein	hypothetical proteins-Conserved		ND		0.001473	1	0.004321			-4.649		2.293e-06	0.004939	6.967e-06
PGN_1952		hypothetical protein	hypothetical proteins		-147.081		0.013	1	0.032			-134.115	-7.06733	0.013	1	0.028
PGN_1953		TonB-dependent outer membrane receptor	transport and binding proteins		-25.27	-4.65935	0	0	0			ND		0	0	0
PGN_1954		probable DNA repair protein RecO	DNA metabolism		IE		0.042	1	0.097			IE		0.001442	1	0.00353
PGN_1955		phosphomannomutase	energy metabolism		IE		0.108	1	0.228			IE		0.758	1	0.998
PGN_1956		hypothetical protein	hypothetical proteins		IE		1	1	1			IE		1	1	1
PGN_1957		transposase in ISPg1			ND		1	1	1			-134.307		1	1	1
PGN_1959		CRISPR-associated protein Cas2	hypothetical proteins-Conserved		-153.673		5.414e-05	0.117	0.000186			-321.992	-8.33088	3.26e-09	7.022e-06	1.157e-08
PGN_1960		CRISPR-associated protein Cas1	hypothetical proteins-Conserved		-158.748	-7.31059	4.581e-08	9.867e-05	1.977e-07			-23.851	-4.57598	3.331e-16	7.174e-13	1.523e-15
PGN_1961		CRISPR-associated protein Cas4	hypothetical proteins-Conserved		-26.872	-4.74803	0	0	0			-80.436	-6.32977	0	0	0
PGN_1962		conserved hypothetical protein	hypothetical proteins-Conserved		-133.128	-7.05667	8.898e-05	0.192	0.0003004			-278.945	-8.12384	2.035e-09	4.383e-06	7.33e-09
PGN_1963		conserved hypothetical protein	hypothetical proteins-Conserved		-56.274	-5.8144	6.757e-06	0.015	2.501e-05			-22.229	-4.47437	1.888e-11	4.066e-08	7.406e-11
PGN_1964		probable CRISPR-associated helicase Cas3 core	unknown function		-431.435	-8.753	4.247e-10	9.148e-07	2.043e-09			-19.652	-4.2966	0	0	0
PGN_1965		hypothetical protein	hypothetical proteins		-163.945	-7.35707	2.642e-12	5.69e-09	1.441e-11			ND		0	0	0
PGN_1966		conserved hypothetical protein	hypothetical proteins-Conserved		IE		1.195e-08	2.573e-05	5.306e-08			IE		0	0	0
PGN_1967		putative sulfatase	hypothetical proteins-Conserved		IE		0.084	1	0.18			IE		0.007761	1	0.018
PGN_1968		conserved hypothetical protein	hypothetical proteins-Conserved		IE		0.834	1	1			IE		0.457	1	0.707
PGN_1969	fmt	putative methionyl-tRNA formyltransferase	protein synthesis		-104.354		1	1	1			-62.219		1	1	1
PGN_1970	rgpA	arginine-specific cysteine proteinase RgpA	protein fate		ND		8.245e-12	1.776e-08	4.342e-11			-10.331	-3.36891	0	0	0
PGN_1971		hypothetical protein	hypothetical proteins		IE		0.034	1	0.079			IE		0.008218	1	0.019
PGN_1972		conserved hypothetical protein	hypothetical proteins-Conserved		ND		1	1	1			-16.604		1	1	1
PGN_1973		probable phosphoglycerate mutase	unknown function		-38.213		0.007397	1	0.019			-22.876	-4.51576	0.0003626	0.781	0.0009501
PGN_1974		conserved hypothetical protein	hypothetical proteins-Conserved		-118.645	-6.89051	2.016e-05	0.043	7.177e-05			-497.193	-8.95766	1.318e-09	2.839e-06	4.803e-09
PGN_1975		putative regulatory protein	DNA metabolism		-139.124	-7.12023	5.662e-15	1.22e-11	3.475e-14			-43.041	-5.42764	0	0	0
PGN_1976		conserved hypothetical protein	hypothetical proteins-Conserved		ND		0	0	0			ND		0	0	0
PGN_1977		conserved hypothetical protein	hypothetical proteins-Conserved		IE		0.0003322	0.716	0.001051			IE		9.654e-08	0.0002079	3.189e-07
PGN_1978		conserved hypothetical protein	hypothetical proteins-Conserved		IE		0.059	1	0.132			IE		0.005099	1	0.012
PGN_1979		primosomal protein N	DNA metabolism		IE		0.128	1	0.264			IE		0.093	1	0.18
PGN_1980		putative NADPH-dependent glutamate synthase	central intermediary metabolism		IE		0.807	1	1			IE		0.862	1	1
PGN_1981		conserved hypothetical protein	unknown function		IE		0.747	1	1			IE		0.827	1	1
PGN_1982	trmD	putative tRNA guanine 1-methyltransferase	protein synthesis		-45.301		0.727	1	0.994			-379.675	-8.56862	0.938	1	1
PGN_1983		putative ion transporter	transport and binding proteins		-160.247	-7.32415	0.0003972	0.856	0.001247			ND		6.635e-08	0.0001429	2.223e-07
PGN_1984		hypothetical protein	hypothetical proteins		-50.95	-5.67101	5.158e-12	1.111e-08	2.75e-11			-320.27		0	0	0
PGN_1985		probable N-acetylmuramoyl-L-alanine amidase	cell envelope		IE		3.369e-06	0.007258	1.269e-05			IE		1.723e-12	3.711e-09	6.975e-12
PGN_1986		DNA-binding protein, histone-like family	DNA metabolism		-179.018		0.271	1	0.504			-497.223		0.102	1	0.194
PGN_1987		conserved hypothetical protein	hypothetical proteins-Conserved		-66.975	-6.06555	0	0	0			-842	-9.71768	0	0	0
PGN_1988		conserved hypothetical protein	energy metabolism		-33.693	-5.07438	3.64e-05	0.078	0.0001273			1.124		4.089e-10	8.808e-07	1.521e-09
PGN_1989		conserved hypothetical protein with NIF3 domain	hypothetical proteins-Conserved		IE		0.02	1	0.049			IE		0.793	1	1
PGN_1990		conserved hypothetical protein	hypothetical proteins-Conserved		IE		0.508	1	0.811			IE		0.325	1	0.538
PGN_1991		putative cell-cycle protein	hypothetical proteins-Conserved		-69.646	-6.12197	0.809	1	1			-44.901		0.413	1	0.656
PGN_1992		putative helicase	DNA metabolism		IE		0.00505	1	0.014			IE		4.494e-05	0.097	0.0001235
PGN_1993		conserved hypothetical protein	hypothetical proteins-Conserved		IE		0.51	1	0.812			IE		0.492	1	0.742
PGN_1994		conserved hypothetical protein	hypothetical proteins-Conserved		IE		0.64	1	0.934			IE		0.487	1	0.74
PGN_1995		conserved hypothetical protein	hypothetical proteins-Conserved		IE		1	1	1			IE		1	1	1
PGN_1996	dapA	putative dihydrodipicolinate synthase	amino acid biosynthesis		IE		1	1	1			IE		0.758	1	0.998
PGN_1997	bioD	putative dethiobiotin synthase	biosynthesis of cofactors, prosthetic groups, and carriers		-38.624		0.615	1	0.915			-7.357		0.455	1	0.707
PGN_1998		immunoreactive 23 kDa antigen	cell envelope		-198.722	-7.63461	3.458e-06	0.007449	1.3e-05			-55.895	-5.80465	2.427e-08	5.228e-05	8.299e-08
[truncated: 160 more rows]
